# Supplementary material for: (2,2′-Bipyridine-κ2 N,N′){N-[(2-oxidonaphthalen-1-yl-κO)methyl­idene]-l-valinato-κO}copper(II) trihydrate
Source: Acta Crystallogr Sect E Struct Rep Online. 2012 May 26;68(Pt 6):m792. doi: 10.1107/S1600536812022702 (PMC3379121; doi:10.1107/S1600536812022702)
Supplement: Supplementary file 1 [file e-68-0m792-sup1.cif]

##############################################################################
#                                                                            #
# This CIF contains the data in a paper accepted for publication in          #
# Acta Crystallographica Section E. It conforms to the requirements of       #
# Notes for Authors for Acta Crystallographica Section E, and has been       #
# peer reviewed under the auspices of the IUCr Commission on Journals.       #
#                                                                            #
# Full details of the Crystallographic Information File format               #
# are given in the paper "The Crystallographic Information File (CIF):       #
# a New Standard Archive File for Crystallography" by S. R. Hall, F. H.      #
# Allen and I. D. Brown [Acta Cryst. (1991), A47, 655-685].                  #
#                                                                            #
# The current version of the core CIF dictionary is obtainable from          #
# ftp://ftp.iucr.org/pub/cif_core.dic.                                       #
#                                                                            #
# Software is freely available for graphical display of the structure(s)     #
# in this CIF. For information consult the CIF software page                 #
# http://www.iucr.org/resources/cif/software.                                #
#                                                                            #
# This file may be used for bona fide research purposes within the           #
# scientific community so long as proper attribution is given to the journal # 
# article from which it was obtained.                                        #
#                                                                            #
##############################################################################
data_I
_audit_creation_method     SHELXL-97
_chemical_name_systematic
;
(2,2'-Bipyridine-\k^2^<i>N</i>,<i>N</i>'){<i>N</i>-[(2-oxidonaphthalen-1-yl-
\k<i>O</i>)methylidene]-<i>L</i>-valinato-\k<i>O</i>}copper(II) trihydrate
;
_chemical_name_common     ?
_chemical_formula_moiety     'C26 H23 Cu N3 O3, 3(H2 O)'
_chemical_formula_sum     'C26 H29 Cu N3 O6'
_chemical_formula_iupac     '[Cu (C16 H15 N O3) (C10 H8 N2)], 3H2 O'
_chemical_formula_weight     543.06
_chemical_melting_point     ?
_symmetry_cell_setting     triclinic
_symmetry_space_group_name_H-M     'P -1'
_symmetry_space_group_name_Hall     '-P 1'
loop_
    _symmetry_equiv_pos_as_xyz
    'x, y, z'
    '-x, -y, -z'
_cell_length_a     9.2950(10)
_cell_length_b     9.7861(11)
_cell_length_c     14.3819(15)
_cell_angle_alpha     79.9710(10)
_cell_angle_beta     74.7180(10)
_cell_angle_gamma     85.745(2)
_cell_volume     1242.1(2)
_cell_formula_units_Z     2
_cell_measurement_reflns_used     2185
_cell_measurement_theta_min     2.774
_cell_measurement_theta_max     23.928
_cell_measurement_temperature     298(2)
_exptl_crystal_description     block
_exptl_crystal_colour     green
_exptl_crystal_size_max     0.46
_exptl_crystal_size_mid     0.43
_exptl_crystal_size_min     0.42
_exptl_crystal_density_diffrn     1.452
_exptl_crystal_density_meas     ?
_exptl_crystal_density_method     'not measured'
_exptl_crystal_F_000     566
_exptl_absorpt_coefficient_mu     0.926
_exptl_absorpt_correction_type     multi-scan
_exptl_absorpt_process_details     '(SADABS; Bruker, 2002)'
_exptl_absorpt_correction_T_min     0.6754
_exptl_absorpt_correction_T_max     0.6971
_exptl_special_details     ?
_diffrn_ambient_temperature     298(2)
_diffrn_radiation_type     MoK\a
_diffrn_radiation_wavelength     0.71073
_diffrn_radiation_source     'fine-focus sealed tube'
_diffrn_radiation_monochromator     graphite
_diffrn_measurement_device_type     'Bruker SMART CCD area-detector'
_diffrn_measurement_method     'phi and omega scans'
_diffrn_detector_area_resol_mean     ?
_diffrn_reflns_number     6423
_diffrn_reflns_av_R_equivalents     0.0222
_diffrn_reflns_av_sigmaI/netI     0.0498
_diffrn_reflns_theta_min     2.97
_diffrn_reflns_theta_max     25.02
_diffrn_reflns_theta_full     25.02
_diffrn_measured_fraction_theta_max     0.982
_diffrn_measured_fraction_theta_full     0.982
_diffrn_reflns_limit_h_min     -11
_diffrn_reflns_limit_h_max     10
_diffrn_reflns_limit_k_min     -11
_diffrn_reflns_limit_k_max     11
_diffrn_reflns_limit_l_min     -12
_diffrn_reflns_limit_l_max     17
_diffrn_standards_number     ?
_diffrn_standards_interval_count     ?
_diffrn_standards_interval_time     ?
_diffrn_standards_decay_%     ?
_refine_special_details
;
Refinement of <i>F</i>^2^ against ALL reflections. The weighted <i>R</i>-factor
<i>wR</i> and goodness of fit <i>S</i> are based on <i>F</i>^2^, conventional
<i>R</i>-factors <i>R</i> are based on <i>F</i>, with <i>F</i> set to zero for
negative <i>F</i>^2^. The threshold expression of <i>F</i>^2^ >
\s(<i>F</i>^2^) is used only for calculating <i>R</i>-factors(gt) <i>etc</i>.
and is not relevant to the choice of reflections for refinement.
<i>R</i>-factors based on <i>F</i>^2^ are statistically about twice as large
as those based on <i>F</i>, and <i>R</i>- factors based on ALL data will be
even larger.
;
_reflns_number_total     4306
_reflns_number_gt     3246
_reflns_threshold_expression     I>2sigma(I)
_refine_ls_structure_factor_coef     Fsqd
_refine_ls_matrix_type     full
_refine_ls_R_factor_all     0.0626
_refine_ls_R_factor_gt     0.0391
_refine_ls_wR_factor_gt     0.0838
_refine_ls_wR_factor_ref     0.0969
_refine_ls_goodness_of_fit_ref     1.039
_refine_ls_restrained_S_all     1.039
_refine_ls_number_reflns     4306
_refine_ls_number_parameters     327
_refine_ls_number_restraints     0
_refine_ls_hydrogen_treatment     constr
_refine_ls_weighting_scheme     calc
_refine_ls_weighting_details
         'calc w=1/[\s^2^(Fo^2^)+(0.0382P)^2^+0.5836P] where P=(Fo^2^+2Fc^2^)/3'
_atom_sites_solution_hydrogens     geom
_atom_sites_solution_primary     direct
_atom_sites_solution_secondary     difmap
_refine_ls_shift/su_max     0.001
_refine_ls_shift/su_mean     0.000
_refine_diff_density_max     0.385
_refine_diff_density_min     -0.269
_refine_ls_extinction_method     none
_refine_ls_extinction_coef     ?
loop_
    _atom_type_symbol
    _atom_type_description
    _atom_type_scat_dispersion_real
    _atom_type_scat_dispersion_imag
    _atom_type_scat_source
    'C' 'C' 0.0033 0.0016
                         'International Tables Vol C Tables 4.2.6.8 and 6.1.1.4'
    'H' 'H' 0.0000 0.0000
                         'International Tables Vol C Tables 4.2.6.8 and 6.1.1.4'
    'N' 'N' 0.0061 0.0033
                         'International Tables Vol C Tables 4.2.6.8 and 6.1.1.4'
    'O' 'O' 0.0106 0.0060
                         'International Tables Vol C Tables 4.2.6.8 and 6.1.1.4'
    'Cu' 'Cu' 0.3201 1.2651
                         'International Tables Vol C Tables 4.2.6.8 and 6.1.1.4'
_computing_data_collection     'SMART (Bruker, 2002)'
_computing_cell_refinement     'SAINT (Bruker, 2002)'
_computing_data_reduction     'SAINT (Bruker, 2002)'
_computing_structure_solution     'SHELXS97 (Sheldrick, 2008)'
_computing_structure_refinement     'SHELXL97 (Sheldrick, 2008)'
_computing_molecular_graphics     'SHELXTL (Sheldrick, 2008)'
_computing_publication_material     'SHELXTL (Sheldrick, 2008)'
loop_
    _atom_site_type_symbol
    _atom_site_label
    _atom_site_fract_x
    _atom_site_fract_y
    _atom_site_fract_z
    _atom_site_U_iso_or_equiv
    _atom_site_adp_type
    _atom_site_calc_flag
    _atom_site_refinement_flags
    _atom_site_occupancy
    _atom_site_symmetry_multiplicity
    _atom_site_disorder_assembly
    _atom_site_disorder_group
    Cu Cu1 0.54013(4) 0.29935(4) 0.23335(3) 0.03351(14) Uani d . 1 1 . .
    N N1 0.6348(2) 0.2715(2) 0.34020(17) 0.0276(5) Uani d . 1 1 . .
    N N2 0.3955(3) 0.4995(3) 0.22238(19) 0.0396(6) Uani d . 1 1 . .
    N N3 0.4708(3) 0.3005(3) 0.11297(17) 0.0324(6) Uani d . 1 1 . .
    O O1 0.7456(2) 0.3182(2) 0.15227(14) 0.0398(5) Uani d . 1 1 . .
    O O2 0.9811(2) 0.2916(3) 0.15860(16) 0.0507(6) Uani d . 1 1 . .
    O O3 0.3595(2) 0.2123(2) 0.31584(14) 0.0400(5) Uani d . 1 1 . .
    O O4 0.1797(3) 0.0875(3) 0.22315(18) 0.0628(7) Uani d . 1 1 . .
    H H4A 0.1222 0.1558 0.2101 0.075 Uiso d R 1 1 . .
    H H4B 0.2397 0.1189 0.2493 0.075 Uiso d R 1 1 . .
    O O5 1.0190(3) 0.2087(3) 0.97155(18) 0.0662(7) Uani d . 1 1 . .
    H H5A 0.9955 0.2526 1.0197 0.079 Uiso d R 1 1 . .
    H H5B 0.9419 0.1648 0.9746 0.079 Uiso d R 1 1 . .
    O O6 0.8146(3) 1.0165(3) 0.95467(19) 0.0689(8) Uani d . 1 1 . .
    H H6A 0.8096 1.0114 0.8972 0.083 Uiso d R 1 1 . .
    H H6B 0.8707 0.9509 0.9737 0.083 Uiso d R 1 1 . .
    C C1 0.8461(3) 0.2996(3) 0.1986(2) 0.0346(7) Uani d . 1 1 . .
    C C2 0.7965(3) 0.2931(3) 0.3090(2) 0.0316(7) Uani d . 1 1 . .
    H H2 0.8473 0.2135 0.3396 0.038 Uiso calc R 1 1 . .
    C C3 0.8416(4) 0.4271(3) 0.3358(2) 0.0452(8) Uani d . 1 1 . .
    H H3 0.9502 0.4318 0.3107 0.054 Uiso calc R 1 1 . .
    C C4 0.7762(4) 0.5558(4) 0.2846(3) 0.0714(13) Uani d . 1 1 . .
    H H4C 0.6693 0.5528 0.3037 0.107 Uiso calc R 1 1 . .
    H H4D 0.8109 0.5593 0.2152 0.107 Uiso calc R 1 1 . .
    H H4E 0.8071 0.6369 0.3024 0.107 Uiso calc R 1 1 . .
    C C5 0.8084(5) 0.4242(5) 0.4448(3) 0.0878(15) Uani d . 1 1 . .
    H H5C 0.8571 0.4994 0.4577 0.132 Uiso calc R 1 1 . .
    H H5D 0.8445 0.3376 0.4747 0.132 Uiso calc R 1 1 . .
    H H5E 0.7027 0.4336 0.4712 0.132 Uiso calc R 1 1 . .
    C C6 0.5780(3) 0.2084(3) 0.4268(2) 0.0298(7) Uani d . 1 1 . .
    H H6 0.6435 0.1803 0.4660 0.036 Uiso calc R 1 1 . .
    C C7 0.4246(3) 0.1769(3) 0.4694(2) 0.0284(7) Uani d . 1 1 . .
    C C8 0.3236(3) 0.1816(3) 0.4110(2) 0.0333(7) Uani d . 1 1 . .
    C C9 0.1733(3) 0.1428(4) 0.4575(2) 0.0451(8) Uani d . 1 1 . .
    H H9 0.1062 0.1436 0.4196 0.054 Uiso calc R 1 1 . .
    C C10 0.1265(4) 0.1050(3) 0.5553(3) 0.0464(9) Uani d . 1 1 . .
    H H10 0.0271 0.0828 0.5831 0.056 Uiso calc R 1 1 . .
    C C11 0.2239(4) 0.0982(3) 0.6167(2) 0.0371(7) Uani d . 1 1 . .
    C C12 0.3742(3) 0.1334(3) 0.5741(2) 0.0317(7) Uani d . 1 1 . .
    C C13 0.4680(4) 0.1241(3) 0.6382(2) 0.0412(8) Uani d . 1 1 . .
    H H13 0.5675 0.1473 0.6131 0.049 Uiso calc R 1 1 . .
    C C14 0.4150(4) 0.0817(4) 0.7363(2) 0.0506(9) Uani d . 1 1 . .
    H H14 0.4800 0.0750 0.7763 0.061 Uiso calc R 1 1 . .
    C C15 0.2672(4) 0.0484(4) 0.7777(2) 0.0521(9) Uani d . 1 1 . .
    H H15 0.2329 0.0208 0.8447 0.062 Uiso calc R 1 1 . .
    C C16 0.1735(4) 0.0567(3) 0.7188(2) 0.0450(8) Uani d . 1 1 . .
    H H16 0.0740 0.0347 0.7462 0.054 Uiso calc R 1 1 . .
    C C17 0.3553(4) 0.5916(4) 0.2821(3) 0.0521(9) Uani d . 1 1 . .
    H H17 0.4092 0.5928 0.3280 0.062 Uiso calc R 1 1 . .
    C C18 0.2377(4) 0.6866(4) 0.2804(3) 0.0604(10) Uani d . 1 1 . .
    H H18 0.2146 0.7516 0.3226 0.072 Uiso calc R 1 1 . .
    C C19 0.1567(4) 0.6813(4) 0.2144(3) 0.0577(10) Uani d . 1 1 . .
    H H19 0.0762 0.7428 0.2116 0.069 Uiso calc R 1 1 . .
    C C20 0.1939(4) 0.5860(4) 0.1527(3) 0.0503(9) Uani d . 1 1 . .
    H H20 0.1388 0.5815 0.1080 0.060 Uiso calc R 1 1 . .
    C C21 0.3148(3) 0.4960(3) 0.1574(2) 0.0365(7) Uani d . 1 1 . .
    C C22 0.3657(3) 0.3928(3) 0.0911(2) 0.0329(7) Uani d . 1 1 . .
    C C23 0.3139(4) 0.3911(4) 0.0096(2) 0.0457(9) Uani d . 1 1 . .
    H H23 0.2417 0.4560 -0.0053 0.055 Uiso calc R 1 1 . .
    C C24 0.3696(4) 0.2929(4) -0.0490(2) 0.0492(9) Uani d . 1 1 . .
    H H24 0.3330 0.2890 -0.1027 0.059 Uiso calc R 1 1 . .
    C C25 0.4792(4) 0.2009(4) -0.0281(2) 0.0461(9) Uani d . 1 1 . .
    H H25 0.5201 0.1350 -0.0679 0.055 Uiso calc R 1 1 . .
    C C26 0.5271(3) 0.2084(3) 0.0532(2) 0.0386(8) Uani d . 1 1 . .
    H H26 0.6021 0.1465 0.0675 0.046 Uiso calc R 1 1 . .
loop_
    _atom_site_aniso_label
    _atom_site_aniso_U_11
    _atom_site_aniso_U_22
    _atom_site_aniso_U_33
    _atom_site_aniso_U_12
    _atom_site_aniso_U_13
    _atom_site_aniso_U_23
    Cu1 0.0338(2) 0.0408(2) 0.0286(2) -0.00009(16) -0.01315(16) -0.00514(16)
    N1 0.0273(13) 0.0314(14) 0.0270(13) -0.0036(10) -0.0095(11) -0.0070(11)
    N2 0.0389(15) 0.0396(16) 0.0432(16) 0.0040(12) -0.0146(13) -0.0104(13)
    N3 0.0348(14) 0.0367(15) 0.0273(13) -0.0032(12) -0.0116(11) -0.0028(11)
    O1 0.0360(12) 0.0569(14) 0.0283(11) -0.0049(10) -0.0110(10) -0.0056(10)
    O2 0.0308(13) 0.0765(18) 0.0449(14) -0.0010(11) -0.0045(11) -0.0184(12)
    O3 0.0334(12) 0.0581(15) 0.0311(12) -0.0085(10) -0.0141(10) -0.0015(10)
    O4 0.0614(17) 0.0731(18) 0.0638(17) -0.0118(13) -0.0305(14) -0.0114(14)
    O5 0.0723(18) 0.079(2) 0.0531(16) 0.0036(15) -0.0199(14) -0.0236(14)
    O6 0.0751(19) 0.0676(18) 0.0730(19) 0.0152(14) -0.0312(16) -0.0233(15)
    C1 0.0339(18) 0.0337(18) 0.0380(18) -0.0014(14) -0.0105(15) -0.0083(14)
    C2 0.0298(16) 0.0342(17) 0.0333(17) 0.0019(13) -0.0124(13) -0.0066(13)
    C3 0.041(2) 0.050(2) 0.049(2) -0.0096(16) -0.0097(16) -0.0181(17)
    C4 0.067(3) 0.039(2) 0.117(4) 0.0012(19) -0.031(3) -0.024(2)
    C5 0.112(4) 0.103(4) 0.061(3) -0.043(3) -0.017(3) -0.040(3)
    C6 0.0339(17) 0.0314(17) 0.0285(17) 0.0009(13) -0.0148(13) -0.0069(13)
    C7 0.0320(16) 0.0266(16) 0.0288(16) -0.0015(13) -0.0089(13) -0.0084(13)
    C8 0.0318(17) 0.0348(18) 0.0341(18) 0.0002(13) -0.0092(14) -0.0070(14)
    C9 0.0353(19) 0.060(2) 0.042(2) -0.0069(16) -0.0125(16) -0.0076(17)
    C10 0.0338(19) 0.051(2) 0.052(2) -0.0061(16) -0.0030(16) -0.0127(17)
    C11 0.046(2) 0.0258(17) 0.0362(18) -0.0024(14) -0.0023(15) -0.0086(14)
    C12 0.0421(18) 0.0222(15) 0.0311(17) -0.0022(13) -0.0063(14) -0.0087(13)
    C13 0.047(2) 0.045(2) 0.0328(18) -0.0051(16) -0.0095(15) -0.0100(15)
    C14 0.070(3) 0.053(2) 0.0316(19) 0.0014(19) -0.0160(18) -0.0113(16)
    C15 0.075(3) 0.045(2) 0.0284(18) -0.0003(19) 0.0009(19) -0.0079(16)
    C16 0.052(2) 0.0311(18) 0.043(2) -0.0018(16) 0.0054(17) -0.0090(15)
    C17 0.053(2) 0.057(2) 0.052(2) 0.0083(19) -0.0185(18) -0.0188(19)
    C18 0.059(2) 0.058(3) 0.067(3) 0.014(2) -0.015(2) -0.026(2)
    C19 0.043(2) 0.049(2) 0.079(3) 0.0135(18) -0.015(2) -0.010(2)
    C20 0.042(2) 0.049(2) 0.062(2) 0.0049(17) -0.0207(18) -0.0040(19)
    C21 0.0326(17) 0.0347(18) 0.0406(19) -0.0053(14) -0.0126(15) 0.0053(14)
    C22 0.0287(16) 0.0386(18) 0.0300(16) -0.0066(14) -0.0084(13) 0.0023(14)
    C23 0.041(2) 0.054(2) 0.045(2) -0.0048(17) -0.0246(17) 0.0061(18)
    C24 0.056(2) 0.063(2) 0.0331(19) -0.0151(19) -0.0196(17) -0.0029(18)
    C25 0.052(2) 0.057(2) 0.0329(18) -0.0079(18) -0.0125(16) -0.0113(16)
    C26 0.0428(19) 0.0415(19) 0.0350(18) -0.0014(15) -0.0154(15) -0.0076(15)
_geom_special_details
;
All e.s.d.'s (except the e.s.d. in the dihedral angle between two l.s. planes)
are estimated using the full covariance matrix. The cell e.s.d.'s are taken
into account individually in the estimation of e.s.d.'s in distances, angles
and torsion angles; correlations between e.s.d.'s in cell parameters are only
used when they are defined by crystal symmetry. An approximate (isotropic)
treatment of cell e.s.d.'s is used for estimating e.s.d.'s involving l.s.
planes.
;
loop_
    _geom_bond_atom_site_label_1
    _geom_bond_atom_site_label_2
    _geom_bond_site_symmetry_2
    _geom_bond_distance
    _geom_bond_publ_flag
    Cu1 N1 . 1.934(2) ?
    Cu1 O3 . 1.939(2) ?
    Cu1 O1 . 1.961(2) ?
    Cu1 N3 . 1.999(2) ?
    Cu1 N2 . 2.298(3) ?
    N1 C6 . 1.283(3) ?
    N1 C2 . 1.471(3) ?
    N2 C17 . 1.319(4) ?
    N2 C21 . 1.349(4) ?
    N3 C26 . 1.337(4) ?
    N3 C22 . 1.342(4) ?
    O1 C1 . 1.270(3) ?
    O2 C1 . 1.238(3) ?
    O3 C8 . 1.306(3) ?
    O4 H4A . 0.8500 ?
    O4 H4B . 0.8500 ?
    O5 H5A . 0.8499 ?
    O5 H5B . 0.8500 ?
    O6 H6A . 0.8499 ?
    O6 H6B . 0.8499 ?
    C1 C2 . 1.523(4) ?
    C2 C3 . 1.545(4) ?
    C2 H2 . 0.9800 ?
    C3 C5 . 1.511(5) ?
    C3 C4 . 1.516(5) ?
    C3 H3 . 0.9800 ?
    C4 H4C . 0.9600 ?
    C4 H4D . 0.9600 ?
    C4 H4E . 0.9600 ?
    C5 H5C . 0.9600 ?
    C5 H5D . 0.9600 ?
    C5 H5E . 0.9600 ?
    C6 C7 . 1.430(4) ?
    C6 H6 . 0.9300 ?
    C7 C8 . 1.409(4) ?
    C7 C12 . 1.450(4) ?
    C8 C9 . 1.429(4) ?
    C9 C10 . 1.351(5) ?
    C9 H9 . 0.9300 ?
    C10 C11 . 1.413(4) ?
    C10 H10 . 0.9300 ?
    C11 C12 . 1.411(4) ?
    C11 C16 . 1.414(4) ?
    C12 C13 . 1.415(4) ?
    C13 C14 . 1.365(4) ?
    C13 H13 . 0.9300 ?
    C14 C15 . 1.384(5) ?
    C14 H14 . 0.9300 ?
    C15 C16 . 1.354(5) ?
    C15 H15 . 0.9300 ?
    C16 H16 . 0.9300 ?
    C17 C18 . 1.383(5) ?
    C17 H17 . 0.9300 ?
    C18 C19 . 1.368(5) ?
    C18 H18 . 0.9300 ?
    C19 C20 . 1.362(5) ?
    C19 H19 . 0.9300 ?
    C20 C21 . 1.385(4) ?
    C20 H20 . 0.9300 ?
    C21 C22 . 1.477(4) ?
    C22 C23 . 1.382(4) ?
    C23 C24 . 1.371(5) ?
    C23 H23 . 0.9300 ?
    C24 C25 . 1.368(5) ?
    C24 H24 . 0.9300 ?
    C25 C26 . 1.371(4) ?
    C25 H25 . 0.9300 ?
    C26 H26 . 0.9300 ?
loop_
    _geom_angle_atom_site_label_1
    _geom_angle_atom_site_label_2
    _geom_angle_atom_site_label_3
    _geom_angle_site_symmetry_1
    _geom_angle_site_symmetry_3
    _geom_angle
    _geom_angle_publ_flag
    N1 Cu1 O3 . . 92.02(9) ?
    N1 Cu1 O1 . . 83.66(9) ?
    O3 Cu1 O1 . . 159.67(9) ?
    N1 Cu1 N3 . . 168.99(10) ?
    O3 Cu1 N3 . . 91.75(9) ?
    O1 Cu1 N3 . . 89.24(9) ?
    N1 Cu1 N2 . . 114.65(10) ?
    O3 Cu1 N2 . . 85.89(9) ?
    O1 Cu1 N2 . . 113.99(9) ?
    N3 Cu1 N2 . . 75.94(10) ?
    C6 N1 C2 . . 118.8(2) ?
    C6 N1 Cu1 . . 125.5(2) ?
    C2 N1 Cu1 . . 113.63(17) ?
    C17 N2 C21 . . 117.9(3) ?
    C17 N2 Cu1 . . 130.5(2) ?
    C21 N2 Cu1 . . 109.3(2) ?
    C26 N3 C22 . . 118.7(3) ?
    C26 N3 Cu1 . . 120.6(2) ?
    C22 N3 Cu1 . . 120.6(2) ?
    C1 O1 Cu1 . . 115.39(19) ?
    C8 O3 Cu1 . . 126.99(18) ?
    H4A O4 H4B . . 105.7 ?
    H5A O5 H5B . . 105.8 ?
    H6A O6 H6B . . 109.9 ?
    O2 C1 O1 . . 123.5(3) ?
    O2 C1 C2 . . 118.9(3) ?
    O1 C1 C2 . . 117.5(3) ?
    N1 C2 C1 . . 107.9(2) ?
    N1 C2 C3 . . 113.4(2) ?
    C1 C2 C3 . . 109.2(2) ?
    N1 C2 H2 . . 108.7 ?
    C1 C2 H2 . . 108.7 ?
    C3 C2 H2 . . 108.7 ?
    C5 C3 C4 . . 112.4(3) ?
    C5 C3 C2 . . 112.8(3) ?
    C4 C3 C2 . . 111.7(3) ?
    C5 C3 H3 . . 106.5 ?
    C4 C3 H3 . . 106.5 ?
    C2 C3 H3 . . 106.5 ?
    C3 C4 H4C . . 109.5 ?
    C3 C4 H4D . . 109.5 ?
    H4C C4 H4D . . 109.5 ?
    C3 C4 H4E . . 109.5 ?
    H4C C4 H4E . . 109.5 ?
    H4D C4 H4E . . 109.5 ?
    C3 C5 H5C . . 109.5 ?
    C3 C5 H5D . . 109.5 ?
    H5C C5 H5D . . 109.5 ?
    C3 C5 H5E . . 109.5 ?
    H5C C5 H5E . . 109.5 ?
    H5D C5 H5E . . 109.5 ?
    N1 C6 C7 . . 126.7(3) ?
    N1 C6 H6 . . 116.6 ?
    C7 C6 H6 . . 116.6 ?
    C8 C7 C6 . . 121.1(3) ?
    C8 C7 C12 . . 119.7(3) ?
    C6 C7 C12 . . 119.2(3) ?
    O3 C8 C7 . . 124.4(3) ?
    O3 C8 C9 . . 117.1(3) ?
    C7 C8 C9 . . 118.4(3) ?
    C10 C9 C8 . . 121.5(3) ?
    C10 C9 H9 . . 119.2 ?
    C8 C9 H9 . . 119.2 ?
    C9 C10 C11 . . 122.0(3) ?
    C9 C10 H10 . . 119.0 ?
    C11 C10 H10 . . 119.0 ?
    C12 C11 C10 . . 118.6(3) ?
    C12 C11 C16 . . 120.1(3) ?
    C10 C11 C16 . . 121.3(3) ?
    C11 C12 C13 . . 116.7(3) ?
    C11 C12 C7 . . 119.7(3) ?
    C13 C12 C7 . . 123.6(3) ?
    C14 C13 C12 . . 121.2(3) ?
    C14 C13 H13 . . 119.4 ?
    C12 C13 H13 . . 119.4 ?
    C13 C14 C15 . . 121.8(3) ?
    C13 C14 H14 . . 119.1 ?
    C15 C14 H14 . . 119.1 ?
    C16 C15 C14 . . 118.9(3) ?
    C16 C15 H15 . . 120.6 ?
    C14 C15 H15 . . 120.6 ?
    C15 C16 C11 . . 121.4(3) ?
    C15 C16 H16 . . 119.3 ?
    C11 C16 H16 . . 119.3 ?
    N2 C17 C18 . . 123.9(3) ?
    N2 C17 H17 . . 118.1 ?
    C18 C17 H17 . . 118.1 ?
    C19 C18 C17 . . 117.5(4) ?
    C19 C18 H18 . . 121.2 ?
    C17 C18 H18 . . 121.2 ?
    C20 C19 C18 . . 120.0(3) ?
    C20 C19 H19 . . 120.0 ?
    C18 C19 H19 . . 120.0 ?
    C19 C20 C21 . . 119.1(3) ?
    C19 C20 H20 . . 120.4 ?
    C21 C20 H20 . . 120.4 ?
    N2 C21 C20 . . 121.5(3) ?
    N2 C21 C22 . . 115.9(3) ?
    C20 C21 C22 . . 122.6(3) ?
    N3 C22 C23 . . 120.8(3) ?
    N3 C22 C21 . . 115.6(3) ?
    C23 C22 C21 . . 123.5(3) ?
    C24 C23 C22 . . 119.5(3) ?
    C24 C23 H23 . . 120.2 ?
    C22 C23 H23 . . 120.2 ?
    C25 C24 C23 . . 119.7(3) ?
    C25 C24 H24 . . 120.1 ?
    C23 C24 H24 . . 120.1 ?
    C24 C25 C26 . . 118.1(3) ?
    C24 C25 H25 . . 120.9 ?
    C26 C25 H25 . . 120.9 ?
    N3 C26 C25 . . 123.0(3) ?
    N3 C26 H26 . . 118.5 ?
    C25 C26 H26 . . 118.5 ?
loop_
    _geom_torsion_atom_site_label_1
    _geom_torsion_atom_site_label_2
    _geom_torsion_atom_site_label_3
    _geom_torsion_atom_site_label_4
    _geom_torsion_site_symmetry_1
    _geom_torsion_site_symmetry_2
    _geom_torsion_site_symmetry_3
    _geom_torsion_site_symmetry_4
    _geom_torsion
    _geom_torsion_publ_flag
    O3 Cu1 N1 C6 . . . . 2.9(2) ?
    O1 Cu1 N1 C6 . . . . -157.1(2) ?
    N3 Cu1 N1 C6 . . . . -107.0(5) ?
    N2 Cu1 N1 C6 . . . . 89.3(2) ?
    O3 Cu1 N1 C2 . . . . 166.36(19) ?
    O1 Cu1 N1 C2 . . . . 6.28(18) ?
    N3 Cu1 N1 C2 . . . . 56.4(6) ?
    N2 Cu1 N1 C2 . . . . -107.24(19) ?
    N1 Cu1 N2 C17 . . . . -7.2(3) ?
    O3 Cu1 N2 C17 . . . . 83.1(3) ?
    O1 Cu1 N2 C17 . . . . -101.3(3) ?
    N3 Cu1 N2 C17 . . . . 175.9(3) ?
    N1 Cu1 N2 C21 . . . . -169.10(19) ?
    O3 Cu1 N2 C21 . . . . -78.8(2) ?
    O1 Cu1 N2 C21 . . . . 96.8(2) ?
    N3 Cu1 N2 C21 . . . . 14.08(19) ?
    N1 Cu1 N3 C26 . . . . 6.4(7) ?
    O3 Cu1 N3 C26 . . . . -103.6(2) ?
    O1 Cu1 N3 C26 . . . . 56.1(2) ?
    N2 Cu1 N3 C26 . . . . 171.1(2) ?
    N1 Cu1 N3 C22 . . . . -174.3(4) ?
    O3 Cu1 N3 C22 . . . . 75.7(2) ?
    O1 Cu1 N3 C22 . . . . -124.6(2) ?
    N2 Cu1 N3 C22 . . . . -9.6(2) ?
    N1 Cu1 O1 C1 . . . . 2.9(2) ?
    O3 Cu1 O1 C1 . . . . -75.7(3) ?
    N3 Cu1 O1 C1 . . . . -168.7(2) ?
    N2 Cu1 O1 C1 . . . . 117.1(2) ?
    N1 Cu1 O3 C8 . . . . 12.5(2) ?
    O1 Cu1 O3 C8 . . . . 89.6(3) ?
    N3 Cu1 O3 C8 . . . . -177.8(2) ?
    N2 Cu1 O3 C8 . . . . -102.1(2) ?
    Cu1 O1 C1 O2 . . . . 171.2(2) ?
    Cu1 O1 C1 C2 . . . . -11.4(3) ?
    C6 N1 C2 C1 . . . . 152.0(3) ?
    Cu1 N1 C2 C1 . . . . -12.6(3) ?
    C6 N1 C2 C3 . . . . -86.9(3) ?
    Cu1 N1 C2 C3 . . . . 108.5(2) ?
    O2 C1 C2 N1 . . . . -166.8(3) ?
    O1 C1 C2 N1 . . . . 15.7(4) ?
    O2 C1 C2 C3 . . . . 69.5(3) ?
    O1 C1 C2 C3 . . . . -108.0(3) ?
    N1 C2 C3 C5 . . . . 64.6(4) ?
    C1 C2 C3 C5 . . . . -175.1(3) ?
    N1 C2 C3 C4 . . . . -63.2(4) ?
    C1 C2 C3 C4 . . . . 57.2(4) ?
    C2 N1 C6 C7 . . . . -179.3(3) ?
    Cu1 N1 C6 C7 . . . . -16.7(4) ?
    N1 C6 C7 C8 . . . . 16.5(5) ?
    N1 C6 C7 C12 . . . . -166.3(3) ?
    Cu1 O3 C8 C7 . . . . -15.5(4) ?
    Cu1 O3 C8 C9 . . . . 168.2(2) ?
    C6 C7 C8 O3 . . . . 0.9(5) ?
    C12 C7 C8 O3 . . . . -176.3(3) ?
    C6 C7 C8 C9 . . . . 177.2(3) ?
    C12 C7 C8 C9 . . . . -0.1(4) ?
    O3 C8 C9 C10 . . . . 177.9(3) ?
    C7 C8 C9 C10 . . . . 1.4(5) ?
    C8 C9 C10 C11 . . . . -1.7(5) ?
    C9 C10 C11 C12 . . . . 0.6(5) ?
    C9 C10 C11 C16 . . . . -179.2(3) ?
    C10 C11 C12 C13 . . . . -179.5(3) ?
    C16 C11 C12 C13 . . . . 0.3(4) ?
    C10 C11 C12 C7 . . . . 0.7(4) ?
    C16 C11 C12 C7 . . . . -179.5(3) ?
    C8 C7 C12 C11 . . . . -0.9(4) ?
    C6 C7 C12 C11 . . . . -178.2(3) ?
    C8 C7 C12 C13 . . . . 179.3(3) ?
    C6 C7 C12 C13 . . . . 2.0(4) ?
    C11 C12 C13 C14 . . . . 0.6(4) ?
    C7 C12 C13 C14 . . . . -179.6(3) ?
    C12 C13 C14 C15 . . . . -1.2(5) ?
    C13 C14 C15 C16 . . . . 0.8(5) ?
    C14 C15 C16 C11 . . . . 0.1(5) ?
    C12 C11 C16 C15 . . . . -0.6(5) ?
    C10 C11 C16 C15 . . . . 179.1(3) ?
    C21 N2 C17 C18 . . . . -1.6(5) ?
    Cu1 N2 C17 C18 . . . . -162.2(3) ?
    N2 C17 C18 C19 . . . . 1.8(6) ?
    C17 C18 C19 C20 . . . . -0.7(6) ?
    C18 C19 C20 C21 . . . . -0.5(6) ?
    C17 N2 C21 C20 . . . . 0.3(5) ?
    Cu1 N2 C21 C20 . . . . 164.7(3) ?
    C17 N2 C21 C22 . . . . 179.0(3) ?
    Cu1 N2 C21 C22 . . . . -16.6(3) ?
    C19 C20 C21 N2 . . . . 0.7(5) ?
    C19 C20 C21 C22 . . . . -177.9(3) ?
    C26 N3 C22 C23 . . . . 1.5(4) ?
    Cu1 N3 C22 C23 . . . . -177.8(2) ?
    C26 N3 C22 C21 . . . . -176.8(3) ?
    Cu1 N3 C22 C21 . . . . 3.8(3) ?
    N2 C21 C22 N3 . . . . 10.1(4) ?
    C20 C21 C22 N3 . . . . -171.2(3) ?
    N2 C21 C22 C23 . . . . -168.1(3) ?
    C20 C21 C22 C23 . . . . 10.6(5) ?
    N3 C22 C23 C24 . . . . 0.6(5) ?
    C21 C22 C23 C24 . . . . 178.7(3) ?
    C22 C23 C24 C25 . . . . -2.1(5) ?
    C23 C24 C25 C26 . . . . 1.6(5) ?
    C22 N3 C26 C25 . . . . -2.1(5) ?
    Cu1 N3 C26 C25 . . . . 177.3(2) ?
    C24 C25 C26 N3 . . . . 0.5(5) ?
loop_
    _geom_hbond_atom_site_label_D
    _geom_hbond_atom_site_label_H
    _geom_hbond_atom_site_label_A
    _geom_hbond_site_symmetry_A
    _geom_hbond_distance_DH
    _geom_hbond_distance_HA
    _geom_hbond_distance_DA
    _geom_hbond_angle_DHA
    O4 H4A O2 1_455 0.85 1.99 2.823(3) 167.6
    O4 H4B O3 1 0.85 2.00 2.847(3) 172.3
    O5 H5A O2 1_556 0.85 2.07 2.870(3) 157.5
    O5 H5B O6 1_545 0.85 2.04 2.852(4) 159.5
    O6 H6A O4 2_666 0.85 2.10 2.900(4) 155.8
    O6 H6B O5 2_767 0.85 1.97 2.814(4) 173.8
data_global
_journal_date_recd_electronic     2012-05-09
_journal_date_accepted     2012-05-18
_journal_name_full     'Acta Crystallographica, Section E'
_journal_year     2012
_journal_volume     68
_journal_issue      6
_journal_page_first     m792
_journal_page_last     m792
_journal_paper_category     QM
_journal_paper_doi     10.1107/S1600536812022702
_journal_coeditor_code     BX2410
_publ_contact_author_name     'Caifeng Bi'
_publ_contact_author_address
;
Key Laboratory of Marine Chemistry Theory and Technology,
Ministry of Education, College of Chemistry and Chemical Engineering,
Ocean University of China, Qingdao, Shandong 266100,
People's Republic of China
;
_publ_contact_author_email     'bicaifeng301@163.com'
_publ_contact_author_fax     '86 0532 66781932'
_publ_contact_author_phone     '86 0532 66781932'
_publ_section_title
;\
(2,2'-Bipyridine-\k^2^<i>N</i>,<i>N</i>'){<i>N</i>-[(2-oxidonaphthalen-1-yl-\
\k<i>O</i>)methylidene]-<i>L</i>-valinato-\k<i>O</i>}copper(II) trihydrate
;
loop_
    _publ_author_name
    _publ_author_address
    'Jian Zuo'
;
Key Laboratory of Marine Chemistry Theory and Technology,
Ministry of Education, College of Chemistry and Chemical Engineering,
Ocean University of China, Qingdao, Shandong 266100,
People's Republic of China
;
    'Caifeng Bi'
;
Key Laboratory of Marine Chemistry Theory and Technology,
Ministry of Education, College of Chemistry and Chemical Engineering,
Ocean University of China, Qingdao, Shandong 266100,
People's Republic of China
;
    'Yuhua Fan'
;
Key Laboratory of Marine Chemistry Theory and Technology,
Ministry of Education, College of Chemistry and Chemical Engineering,
Ocean University of China, Qingdao, Shandong 266100,
People's Republic of China
;
    'Nan Zhang'
;
Key Laboratory of Marine Chemistry Theory and Technology,
Ministry of Education, College of Chemistry and Chemical Engineering,
Ocean University of China, Qingdao, Shandong 266100,
People's Republic of China
;
    'Pengfei Zhang'
;
Key Laboratory of Marine Chemistry Theory and Technology,
Ministry of Education, College of Chemistry and Chemical Engineering,
Ocean University of China, Qingdao, Shandong 266100,
People's Republic of China
;
