# Supplementary material for: (2,2′-Bipyridine-κ2 N,N′){N-[(2-oxidonaphthalen-1-yl-κO)methyl­idene]-l-valinato-κO}copper(II) trihydrate
Source: Acta Crystallogr Sect E Struct Rep Online. 2012 May 26;68(Pt 6):m792. doi: 10.1107/S1600536812022702 (PMC3379121; doi:10.1107/S1600536812022702)
Supplement: Supplementary file 2 [file e-68-0m792-Isup2.hkl]

# 
# h,k,l, Fc-squared, Fo-squared, sigma(Fo-squared) and status flag 
# 
data_I
_shelx_title ' 100918c in P-1' 
_shelx_refln_list_code          4 
_shelx_F_calc_maximum      174.98 
_exptl_crystal_F_000       566.00 
_reflns_d_resolution_high  0.8403 
 
loop_ 
 _symmetry_equiv_pos_as_xyz 
 'x, y, z' 
 '-x, -y, -z' 
 
_cell_length_a     9.2950 
_cell_length_b     9.7861 
_cell_length_c    14.3819 
_cell_angle_alpha  79.971 
_cell_angle_beta   74.718 
_cell_angle_gamma  85.745 
 
_shelx_F_squared_multiplier     1.000 
 
loop_ 
 _refln_index_h 
 _refln_index_k 
 _refln_index_l 
 _refln_F_squared_calc 
 _refln_F_squared_meas 
 _refln_F_squared_sigma 
 _refln_observed_status 
   2   0   0      134.29      141.83      7.42 o 
   3   0   0     4230.15     4194.60     48.50 o 
   4   0   0       66.92       55.37      3.94 o 
   5   0   0     1322.21     1451.33     20.90 o 
   6   0   0     1057.62     1062.85     18.26 o 
   7   0   0        1.67       -9.18      6.12 o 
   8   0   0       11.93        1.60     11.14 o 
   9   0   0       52.97       43.14     15.71 o 
  10   0   0      154.51      192.72     27.43 o 
 -10   1   0       51.63       91.65     21.03 o 
  -9   1   0      193.49      228.75     25.51 o 
  -8   1   0       43.59       55.59     11.08 o 
  -7   1   0      169.49      216.75     15.22 o 
  -6   1   0      392.77      357.39     14.49 o 
  -5   1   0     1121.75     1095.29     16.95 o 
  -4   1   0     1662.25     1624.52     24.31 o 
  -3   1   0      902.60      883.93     17.89 o 
  -2   1   0      109.78      123.40      6.98 o 
   1   1   0      909.37      948.60     14.11 o 
   2   1   0     1305.43     1351.81     20.25 o 
   3   1   0      387.58      477.57     11.42 o 
   4   1   0     1879.19     1851.81     29.34 o 
   5   1   0     1987.22     2121.06     33.25 o 
   6   1   0      603.26      617.41     14.73 o 
   7   1   0      337.00      316.21     22.34 o 
   8   1   0       54.24       43.81     14.30 o 
   9   1   0       64.11       43.11     16.64 o 
  10   1   0        2.32       -1.15     16.42 o 
 -10   2   0       76.09       69.03     21.09 o 
  -9   2   0        0.06      -14.50     13.38 o 
  -8   2   0       51.83       48.02     11.07 o 
  -7   2   0      227.20      224.33     14.67 o 
  -6   2   0      225.53      213.54     12.86 o 
  -5   2   0      306.80      310.87     14.99 o 
  -4   2   0     5481.28     6070.67     97.49 o 
  -3   2   0      321.18      315.19      7.46 o 
  -2   2   0     4023.14     4292.16     50.64 o 
  -1   2   0    30617.15    31775.22    343.72 o 
   0   2   0     7037.52     7199.36     83.09 o 
   1   2   0     1983.94     2116.50     41.52 o 
   2   2   0    14870.18    15033.18    167.64 o 
   3   2   0      246.61      256.79     15.78 o 
   4   2   0      452.90      464.19     33.67 o 
   5   2   0        2.38       -4.12      4.15 o 
   6   2   0        0.99       -5.98      4.43 o 
   7   2   0      353.32      365.03     12.57 o 
   8   2   0        4.02      -14.95     10.02 o 
   9   2   0      410.62      386.14     29.31 o 
  10   2   0      280.60      291.06     32.83 o 
 -10   3   0      148.37      119.78     22.66 o 
  -9   3   0      116.29      157.55     17.40 o 
  -8   3   0       46.24       80.51     12.64 o 
  -7   3   0       92.96       95.85     26.82 o 
  -6   3   0       94.66       84.84     10.33 o 
  -5   3   0      369.16      339.59     18.24 o 
  -4   3   0        0.63       -4.02      3.07 o 
  -3   3   0      865.65      950.79     14.37 o 
  -2   3   0      117.33      131.63      5.08 o 
  -1   3   0     3948.92     4557.07     82.59 o 
   0   3   0      665.64      619.27     13.08 o 
   1   3   0     2783.28     2878.68     30.73 o 
   2   3   0       10.02       13.11      4.58 o 
   3   3   0     2348.85     2265.50     34.96 o 
   4   3   0     3741.87     4091.68     57.46 o 
   5   3   0      715.24      702.65     20.91 o 
   6   3   0      240.37      234.56     12.47 o 
   7   3   0       43.75       39.25      8.65 o 
   8   3   0       42.78       23.17     12.83 o 
   9   3   0       12.07      -10.18     14.30 o 
  10   3   0       79.09       91.08     21.38 o 
  -9   4   0      113.27      110.86     21.99 o 
  -8   4   0       91.82      109.24     18.47 o 
  -7   4   0      206.70      227.30     41.35 o 
  -6   4   0      194.97      195.43     14.30 o 
  -5   4   0      428.12      434.84     17.36 o 
  -4   4   0      421.69      396.58      9.87 o 
  -3   4   0       21.95       11.57      3.24 o 
  -2   4   0     1794.05     1927.30     30.92 o 
  -1   4   0     1164.38     1265.97     21.29 o 
   0   4   0      246.68      225.41      9.12 o 
   1   4   0       52.80       55.16      9.26 o 
   2   4   0        3.09       -0.49      2.50 o 
   3   4   0      394.92      407.84     13.22 o 
   4   4   0       28.54       24.69      6.73 o 
   5   4   0      642.71      608.71     20.29 o 
   6   4   0      159.89      178.68     12.36 o 
   7   4   0      235.96      220.68     15.75 o 
   8   4   0      168.68      191.49     14.85 o 
   9   4   0      224.56      274.10     28.77 o 
  10   4   0        3.47       -6.94     15.46 o 
  -9   5   0       13.51       35.23     20.71 o 
  -8   5   0        0.35       -5.63     16.10 o 
  -7   5   0      130.41      108.20     13.46 o 
  -6   5   0        6.59      -10.67      7.54 o 
  -5   5   0      116.85      112.80     11.23 o 
  -4   5   0      220.30      231.47      8.81 o 
  -3   5   0      341.08      313.04     15.88 o 
  -2   5   0      140.30      115.84      6.12 o 
  -1   5   0      524.19      505.55     14.90 o 
   0   5   0     2642.00     2740.26     41.90 o 
   1   5   0      655.51      605.37     15.62 o 
   2   5   0      617.67      571.18     15.58 o 
   3   5   0     2464.43     2587.09     41.63 o 
   4   5   0      544.19      538.91     17.51 o 
   5   5   0       40.53       32.89     12.46 o 
   6   5   0       21.24       20.07      9.63 o 
   7   5   0        0.08       -0.74      7.31 o 
   8   5   0        6.09       -6.82      8.12 o 
   9   5   0       27.77       39.49     17.44 o 
  -8   6   0       65.32      101.90     26.11 o 
  -7   6   0      450.56      425.76     32.00 o 
  -6   6   0      170.44      228.24     26.66 o 
  -5   6   0       33.63       26.18     14.75 o 
  -4   6   0        1.66      -14.88     11.36 o 
  -3   6   0       47.45       50.03      5.71 o 
  -2   6   0        0.16       -5.14      4.41 o 
  -1   6   0        7.84        2.21      5.14 o 
   0   6   0       29.75       19.99      7.73 o 
   1   6   0     1229.44     1228.14     25.36 o 
   2   6   0      496.04      429.23     13.55 o 
   3   6   0      100.92       97.06      9.16 o 
   4   6   0      227.74      212.42     14.63 o 
   5   6   0      424.84      453.25     18.08 o 
   6   6   0       20.99       21.15      8.73 o 
   7   6   0       66.20       86.63     21.03 o 
   8   6   0        3.89        5.36      9.55 o 
   9   6   0       46.64       37.22     17.19 o 
  -8   7   0        1.81        1.70     18.34 o 
  -7   7   0       50.97       40.39     19.07 o 
  -6   7   0      193.09      230.16     28.64 o 
  -5   7   0       37.36       14.08     15.14 o 
  -4   7   0      429.01      401.69     28.64 o 
  -3   7   0      601.39      611.95     19.89 o 
  -2   7   0       13.70       14.31      9.28 o 
  -1   7   0      457.86      449.67     18.93 o 
   0   7   0      770.64      759.94     21.36 o 
   1   7   0        3.90       -4.96      6.18 o 
   2   7   0      133.84      138.99     16.93 o 
   3   7   0      289.53      270.01     19.38 o 
   4   7   0       37.08       31.85      8.41 o 
   5   7   0      115.45      115.90     12.68 o 
   6   7   0        2.13       -4.46      8.00 o 
   7   7   0        1.04       -4.60      8.60 o 
   8   7   0       20.95       17.85     10.97 o 
  -7   8   0      146.69      138.12     28.90 o 
  -6   8   0        7.21        3.84     17.25 o 
  -5   8   0        7.18       -3.58     14.59 o 
  -4   8   0       17.47        9.63     15.94 o 
  -3   8   0      270.46      295.64     28.80 o 
  -2   8   0      138.58      141.93     13.49 o 
  -1   8   0        3.93       -9.56      7.03 o 
   0   8   0     1003.04     1046.87     27.41 o 
   1   8   0      512.94      550.18     28.99 o 
   2   8   0       22.73       11.26     10.46 o 
   3   8   0      661.87      661.45     32.58 o 
   4   8   0      693.44      744.32     23.90 o 
   5   8   0        7.43        9.73      8.12 o 
   6   8   0        0.79       -5.28      9.02 o 
   7   8   0        5.03        5.90     10.64 o 
  -6   9   0      102.78      150.99     28.77 o 
  -5   9   0       65.66      106.82     24.80 o 
  -4   9   0       63.17       29.28     19.07 o 
  -3   9   0        3.71      -18.85     14.30 o 
  -2   9   0       13.42        5.00     15.97 o 
  -1   9   0      361.21      353.72     32.75 o 
   0   9   0       82.15       74.46     12.85 o 
   1   9   0        1.90       -9.15     11.04 o 
   2   9   0        5.91        7.62     11.04 o 
   3   9   0      165.19      171.53     22.40 o 
   4   9   0      311.98      308.21     27.04 o 
   5   9   0       59.81       55.52     17.76 o 
   6   9   0       19.06       15.14     17.09 o 
  -4  10   0       64.60       61.86     23.81 o 
  -3  10   0       42.23       38.63     22.50 o 
  -2  10   0       80.47       91.33     20.96 o 
  -1  10   0      552.93      556.61     50.92 o 
   0  10   0      914.83      834.39     39.27 o 
   1  10   0      114.38      135.56     21.28 o 
   2  10   0      169.76      181.36     23.17 o 
   3  10   0       89.14       61.92     19.07 o 
   4  10   0        0.29        4.83     13.18 o 
   5  10   0        1.74       -6.94     13.89 o 
  -2  11   0        0.08      -21.25     18.24 o 
  -1  11   0        0.32       17.51     14.66 o 
   0  11   0       62.33       75.75     19.55 o 
   1  11   0       31.86       35.17     17.57 o 
   2  11   0        0.38       -9.28     15.33 o 
   3  11   0       29.47       11.07     17.95 o 
  -2 -11   1      171.09      194.38     26.72 o 
  -1 -11   1      107.15      131.40     23.84 o 
   0 -11   1       76.47       70.79     19.39 o 
   1 -11   1       11.98        0.45     15.65 o 
   2 -11   1        8.74      -18.40     18.69 o 
  -5 -10   1      218.47      264.98     31.01 o 
  -4 -10   1      128.73      112.97     22.02 o 
  -3 -10   1       68.00       61.60     19.27 o 
  -2 -10   1        6.63       14.02     14.91 o 
  -1 -10   1        9.30        7.23     14.11 o 
   0 -10   1        5.00        2.91     13.92 o 
   1 -10   1       77.54       70.10     13.14 o 
   2 -10   1       22.10        4.77      9.87 o 
   3 -10   1       45.43       24.29     21.31 o 
   4 -10   1       51.46       41.51     23.84 o 
  -6  -9   1        3.20        1.06     16.13 o 
  -5  -9   1        1.72      -15.07     13.60 o 
  -4  -9   1       95.34      107.43     20.80 o 
  -3  -9   1      194.29      237.14     24.48 o 
  -2  -9   1       69.42       69.44     17.12 o 
  -1  -9   1      239.59      263.83     23.87 o 
   0  -9   1      546.60      562.63     31.17 o 
   1  -9   1      184.82      253.54     16.64 o 
   2  -9   1      170.24      191.03     16.39 o 
   3  -9   1       25.08       -4.77     16.23 o 
   4  -9   1        1.21       -2.72     15.81 o 
   5  -9   1       42.93       45.73     22.75 o 
   6  -9   1        6.95       -9.95     17.25 o 
  -7  -8   1      167.73      173.76     17.66 o 
  -6  -8   1       73.88       76.48     13.59 o 
  -5  -8   1      201.47      221.20     25.41 o 
  -4  -8   1      199.16      230.83     23.91 o 
  -3  -8   1       16.64       15.23     11.36 o 
  -2  -8   1       14.64        3.87     10.50 o 
  -1  -8   1        5.01        2.69      8.70 o 
   0  -8   1      115.40      123.69     12.49 o 
   1  -8   1      247.96      266.78     15.22 o 
   2  -8   1       34.12       25.87      9.24 o 
   3  -8   1      151.66      169.67     14.72 o 
   4  -8   1      315.28      320.25     27.84 o 
   5  -8   1      135.30      169.10     26.02 o 
   6  -8   1       48.24       66.69     23.17 o 
   7  -8   1       30.31       46.66     22.91 o 
  -8  -7   1       27.99       25.28     12.02 o 
  -7  -7   1       11.72        5.96      9.93 o 
  -6  -7   1        0.86      -11.75      7.83 o 
  -5  -7   1      106.21      105.09     12.58 o 
  -4  -7   1      380.41      408.90     27.75 o 
  -3  -7   1      416.21      445.79     16.85 o 
  -2  -7   1      452.86      438.78     25.38 o 
  -1  -7   1      685.56      638.70     21.35 o 
   0  -7   1      173.48      184.56     17.71 o 
   1  -7   1       96.41       96.18     10.86 o 
   2  -7   1       89.66       82.68      9.82 o 
   3  -7   1       17.21        0.55     14.30 o 
   4  -7   1       22.85        4.00     14.34 o 
   5  -7   1       36.34       44.64     17.54 o 
   6  -7   1       80.60       89.32     21.19 o 
   7  -7   1       89.18      121.06     26.08 o 
   8  -7   1      178.27      224.66     32.77 o 
  -8  -6   1      127.09      109.60     14.70 o 
  -7  -6   1      105.02      115.09     14.20 o 
  -6  -6   1        0.22       -7.54      7.17 o 
  -5  -6   1       49.57       35.63      9.12 o 
  -4  -6   1      128.08      122.40     19.84 o 
  -3  -6   1      126.87      116.69     14.63 o 
  -2  -6   1      645.37      592.60     12.99 o 
  -1  -6   1      389.73      392.39     13.84 o 
   0  -6   1      682.85      646.49     18.43 o 
   1  -6   1      179.43      172.50      6.97 o 
   2  -6   1      501.33      516.97     17.20 o 
   3  -6   1      371.63      396.81     15.47 o 
   4  -6   1      196.12      238.34     12.76 o 
   5  -6   1      147.42      151.91     21.57 o 
   6  -6   1       99.04      113.22     22.37 o 
   7  -6   1       12.03       26.50     17.44 o 
   8  -6   1       53.83       60.39     22.37 o 
   9  -6   1        1.28       14.50     20.74 o 
  -9  -5   1      135.51      117.96     24.39 o 
  -8  -5   1      113.37      143.76     14.36 o 
  -7  -5   1       16.54       30.60      9.31 o 
  -6  -5   1        3.69       -3.52      6.76 o 
  -5  -5   1      294.11      318.25     27.12 o 
  -4  -5   1      285.14      249.19     14.79 o 
  -3  -5   1      102.57       89.90      8.61 o 
  -2  -5   1      100.29       99.67      7.98 o 
  -1  -5   1      329.35      320.34     11.43 o 
   0  -5   1        1.14       -8.26      9.49 o 
   1  -5   1        0.12        0.62      2.85 o 
   2  -5   1      672.51      636.24     13.13 o 
   3  -5   1      447.79      439.72     10.68 o 
   4  -5   1      168.03      152.44      7.68 o 
   5  -5   1      242.47      237.27     12.76 o 
   6  -5   1      361.97      390.42     22.69 o 
   7  -5   1      611.21      643.82     36.48 o 
   8  -5   1      551.50      618.83     37.41 o 
   9  -5   1      143.03      148.65     27.97 o 
  -9  -4   1       49.60       15.23     15.11 o 
  -8  -4   1       24.60       -9.25     11.49 o 
  -7  -4   1       35.20       20.93     12.51 o 
  -6  -4   1       54.07       45.20      8.78 o 
  -5  -4   1        2.74       14.96     13.09 o 
  -4  -4   1     1772.37     1706.10     32.17 o 
  -3  -4   1     2213.95     2209.67     36.25 o 
  -2  -4   1     2735.41     2760.08     37.14 o 
  -1  -4   1      466.84      443.69      9.21 o 
   0  -4   1     4670.70     4706.95     61.57 o 
   1  -4   1      327.53      336.10      8.87 o 
   2  -4   1      960.39      942.21     18.95 o 
   3  -4   1     1205.94     1315.56     19.21 o 
   4  -4   1      734.04      737.23     14.09 o 
   5  -4   1        1.13        2.90      8.11 o 
   6  -4   1       72.90       77.41     21.27 o 
   7  -4   1       97.11      110.93     27.78 o 
   8  -4   1      182.85      201.78     34.53 o 
   9  -4   1      103.17       60.16     18.75 o 
 -10  -3   1       24.91       31.04     17.51 o 
  -9  -3   1      158.38      187.73     26.21 o 
  -8  -3   1       12.29       20.80     12.99 o 
  -7  -3   1      128.08      158.25     21.43 o 
  -6  -3   1      290.69      291.55     13.84 o 
  -5  -3   1       62.40       46.33      7.68 o 
  -4  -3   1      667.43      722.83     18.68 o 
  -3  -3   1       49.86       42.18      5.87 o 
  -2  -3   1        1.37        2.80      2.91 o 
  -1  -3   1       37.97       26.84      3.49 o 
   0  -3   1     1068.86     1074.98     35.79 o 
   1  -3   1     3720.91     3759.07     47.03 o 
   2  -3   1     5567.34     5894.73     58.00 o 
   3  -3   1      280.06      260.47      7.18 o 
   4  -3   1      557.69      518.65     10.79 o 
   5  -3   1      321.03      313.64      8.88 o 
   6  -3   1      384.10      387.21     15.82 o 
   7  -3   1      600.55      581.68     21.13 o 
   8  -3   1       56.44       45.05     18.91 o 
   9  -3   1        2.38      -12.79      8.52 o 
  10  -3   1        2.66      -14.88     16.16 o 
 -10  -2   1       10.00       11.81     15.91 o 
  -9  -2   1       30.37       19.78     14.88 o 
  -8  -2   1      486.16      400.35     27.55 o 
  -7  -2   1      135.31      153.48     19.49 o 
  -6  -2   1      165.16      157.92     24.59 o 
  -5  -2   1      311.45      264.40     11.51 o 
  -4  -2   1     6080.88     6585.39    118.68 o 
  -3  -2   1     5590.64     5878.14     73.18 o 
  -2  -2   1    17978.42    18054.99    235.70 o 
  -1  -2   1     7900.30     8126.92     78.52 o 
   0  -2   1     3660.78     3929.25     48.18 o 
   1  -2   1     2169.15     2353.20     57.33 o 
   2  -2   1     1225.17     1323.39     32.04 o 
   3  -2   1      516.77      556.21     12.04 o 
   4  -2   1      535.46      571.73     11.02 o 
   5  -2   1      190.36      215.72     15.70 o 
   6  -2   1       98.12       97.99     10.16 o 
   7  -2   1      957.79      943.60     26.24 o 
   8  -2   1       19.50        8.53      9.23 o 
   9  -2   1      130.74      150.43     27.07 o 
  10  -2   1      209.84      207.76     26.37 o 
 -10  -1   1       85.32       99.62     21.54 o 
  -9  -1   1      101.99      111.53     20.67 o 
  -8  -1   1       69.85      119.24     20.10 o 
  -7  -1   1      180.03      158.25     19.39 o 
  -6  -1   1        0.43       -2.20      4.46 o 
  -5  -1   1      121.33      117.55      8.02 o 
  -4  -1   1       25.68       26.39      4.57 o 
  -3  -1   1     2599.69     2566.37     37.20 o 
  -2  -1   1     9400.48     9395.89    106.74 o 
  -1  -1   1      749.20      685.40     13.23 o 
   1  -1   1      309.15      373.07      7.43 o 
   2  -1   1      114.62      108.58      3.64 o 
   3  -1   1      687.66      633.71     10.36 o 
   4  -1   1     2164.53     2276.08     27.19 o 
   5  -1   1       97.60       90.86      5.97 o 
   6  -1   1      725.34      759.18     15.01 o 
   7  -1   1      123.27      113.67     21.71 o 
   8  -1   1        6.66        5.29      8.30 o 
   9  -1   1        0.75        0.77     11.94 o 
  10  -1   1      105.13      114.76     21.79 o 
 -10   0   1       26.77       15.17     17.19 o 
  -9   0   1      305.99      291.57     25.51 o 
  -8   0   1      171.69      202.61     22.85 o 
  -7   0   1      328.15      356.48     16.50 o 
  -6   0   1     1633.24     1517.54     26.62 o 
  -5   0   1     4001.00     4206.07     45.56 o 
  -4   0   1     6404.21     6879.94    112.87 o 
  -3   0   1      155.02      137.40      5.52 o 
  -2   0   1      901.25      828.19     20.93 o 
  -1   0   1      761.76      728.98     15.97 o 
   2   0   1     1297.87     1306.36     15.22 o 
   3   0   1     1040.32     1028.89     14.04 o 
   4   0   1        9.10        2.07      2.32 o 
   5   0   1     2275.75     2180.01     36.75 o 
   6   0   1      277.00      247.77      8.83 o 
   7   0   1      311.51      336.54     15.15 o 
   8   0   1       71.25       57.67     15.39 o 
   9   0   1      228.19      251.19     26.47 o 
  10   0   1       14.63       -0.35     16.58 o 
 -10   1   1       53.36       69.89     19.55 o 
  -9   1   1       65.37       64.55     17.99 o 
  -8   1   1        0.76      -11.02      7.70 o 
  -7   1   1       13.38        0.04      7.35 o 
  -6   1   1      102.69      133.74     16.45 o 
  -5   1   1      131.40      113.26      9.89 o 
  -4   1   1       65.94       26.19      9.10 o 
  -3   1   1       83.54      103.66      8.67 o 
  -2   1   1      737.88      764.09     19.46 o 
  -1   1   1     3195.80     3127.48     52.93 o 
   1   1   1    12010.93    11949.07    152.12 o 
   2   1   1     4545.97     4695.38     56.21 o 
   3   1   1       20.77       14.64      2.26 o 
   4   1   1       11.95        7.67      2.22 o 
   5   1   1       51.18       44.21      3.85 o 
   6   1   1      155.67      142.34      8.61 o 
   7   1   1      225.72      229.05     12.08 o 
   8   1   1       90.37       80.55     17.92 o 
   9   1   1      201.79      220.91     25.70 o 
  10   1   1      210.46      210.70     28.00 o 
 -10   2   1       32.96       18.37     17.41 o 
  -9   2   1       87.73       77.41     19.07 o 
  -8   2   1      128.53      128.17     14.09 o 
  -7   2   1      382.41      380.81     22.79 o 
  -6   2   1      461.58      475.04     24.58 o 
  -4   2   1      532.66      547.05     21.09 o 
  -3   2   1       64.24       52.96      7.52 o 
  -2   2   1      138.95      121.13      7.39 o 
  -1   2   1     7593.45     7986.73     89.85 o 
   0   2   1     1441.86     1576.05     30.66 o 
   1   2   1       22.95       30.60      6.75 o 
   2   2   1      233.19      202.71      7.28 o 
   3   2   1     1052.39      989.86     27.14 o 
   4   2   1      291.96      250.13      9.90 o 
   5   2   1     1652.10     1530.07     26.16 o 
   6   2   1       60.12       45.32      5.80 o 
   7   2   1      107.10      105.89      8.87 o 
   8   2   1       14.04        2.05     12.29 o 
   9   2   1        3.23        2.37     12.58 o 
  10   2   1        0.24       -7.14     16.03 o 
 -10   3   1       20.98       -5.38     15.65 o 
  -9   3   1       12.50       11.96     10.76 o 
  -8   3   1       19.47       23.39     16.13 o 
  -7   3   1      109.55      103.96     12.84 o 
  -6   3   1      117.78      119.60     11.91 o 
  -5   3   1       33.93       31.81      9.66 o 
  -4   3   1      513.67      517.22     20.55 o 
  -3   3   1     2027.03     1913.99     41.86 o 
  -2   3   1      674.94      642.37     12.02 o 
  -1   3   1    11309.76    12421.69    138.32 o 
   0   3   1    26008.11    26425.78    410.17 o 
   1   3   1      767.27      740.98     21.03 o 
   2   3   1      493.74      500.15     27.70 o 
   3   3   1      140.79      131.59      7.59 o 
   4   3   1      561.49      624.02     16.89 o 
   5   3   1     1065.52     1065.95     24.01 o 
   6   3   1       59.97       65.74      8.56 o 
   7   3   1      106.01      120.74     17.44 o 
   8   3   1      106.19      119.49     15.67 o 
   9   3   1      280.79      272.44     29.73 o 
  10   3   1      165.06      164.40     25.38 o 
  -9   4   1      226.24      220.00     19.79 o 
  -8   4   1       13.00        7.76     10.28 o 
  -7   4   1       29.89       18.63     10.16 o 
  -6   4   1       24.27       19.81      8.15 o 
  -5   4   1        5.25       -3.08      6.13 o 
  -4   4   1      173.00      149.03     12.19 o 
  -3   4   1       90.05       78.56      5.42 o 
  -2   4   1     2538.15     2584.59     35.45 o 
  -1   4   1      428.88      438.78     11.04 o 
   0   4   1       24.01       44.52      7.04 o 
   1   4   1     2140.11     2045.19     30.89 o 
   2   4   1        5.66        0.69      2.24 o 
   3   4   1       67.81       53.37      6.27 o 
   4   4   1     1427.11     1455.40     28.77 o 
   5   4   1      295.48      279.66     13.36 o 
   6   4   1        2.98       -2.96      5.56 o 
   7   4   1      173.47      206.07     14.41 o 
   8   4   1       52.14       50.98     15.43 o 
   9   4   1        4.92        0.86     14.50 o 
  10   4   1       20.88        2.88     16.83 o 
  -9   5   1      120.81      142.52     27.99 o 
  -8   5   1      148.13      174.61     17.42 o 
  -7   5   1       55.22       69.88     22.43 o 
  -6   5   1       71.32       78.19     11.99 o 
  -5   5   1      227.95      230.60     13.97 o 
  -4   5   1       71.43       89.82     13.60 o 
  -3   5   1      310.88      304.61      9.26 o 
  -2   5   1     2106.09     2219.83     34.80 o 
  -1   5   1     3036.91     3233.55     47.43 o 
   0   5   1       75.24       79.95     14.22 o 
   1   5   1      427.39      453.06     24.80 o 
   2   5   1      284.84      288.02      9.99 o 
   3   5   1     1474.00     1381.04     22.20 o 
   4   5   1     1252.17     1261.13     44.90 o 
   5   5   1      270.79      251.80     13.32 o 
   6   5   1       43.78       49.29      8.76 o 
   7   5   1      378.56      400.21     18.28 o 
   8   5   1      294.24      301.49     18.09 o 
   9   5   1      222.78      290.98     16.93 o 
  -8   6   1       35.84        9.86     19.65 o 
  -7   6   1        0.01        4.77     17.44 o 
  -6   6   1       63.20       66.40     15.07 o 
  -5   6   1       28.26       15.40      8.59 o 
  -4   6   1      410.01      418.71     18.69 o 
  -3   6   1      587.82      604.63     13.93 o 
  -2   6   1      318.14      293.05      9.73 o 
  -1   6   1       40.56       45.39      7.67 o 
   0   6   1     2019.62     2013.03     35.65 o 
   1   6   1      542.94      521.82     15.97 o 
   2   6   1      222.41      216.39     10.24 o 
   3   6   1     1491.55     1541.48     71.94 o 
   4   6   1      421.26      451.13     16.68 o 
   5   6   1        3.44        1.55      6.22 o 
   6   6   1       34.46       34.72      9.13 o 
   7   6   1      103.57      112.76     13.15 o 
   8   6   1      135.56      136.59     23.35 o 
   9   6   1       18.45       13.34     18.34 o 
  -8   7   1       36.94       27.23     22.88 o 
  -7   7   1      102.80       96.07     23.30 o 
  -6   7   1        8.02       -9.95     15.81 o 
  -5   7   1       19.01        1.50     15.14 o 
  -4   7   1        0.55       -1.70     14.18 o 
  -3   7   1       90.57      106.63     18.91 o 
  -2   7   1        7.06        1.73      6.61 o 
  -1   7   1        8.35        7.04      4.65 o 
   0   7   1      377.49      363.88     18.37 o 
   1   7   1     1626.30     1662.98     32.64 o 
   2   7   1     1395.61     1437.67     44.93 o 
   3   7   1      459.23      475.97     26.59 o 
   4   7   1      305.31      268.18     13.97 o 
   5   7   1       63.12       65.00     10.60 o 
   6   7   1       59.88       42.74     10.48 o 
   7   7   1      156.80      178.48     16.29 o 
   8   7   1        6.48       17.72     10.82 o 
  -7   8   1       12.65        5.15     18.24 o 
  -6   8   1       77.58       78.25     22.66 o 
  -5   8   1       96.77      140.55     24.71 o 
  -4   8   1      333.31      389.08     30.27 o 
  -3   8   1      369.57      364.95     28.23 o 
  -2   8   1      741.79      805.73     48.18 o 
  -1   8   1      601.03      587.64     20.48 o 
   0   8   1      319.84      282.43     15.20 o 
   1   8   1       43.47       22.59     17.31 o 
   2   8   1      185.99      196.05     20.77 o 
   3   8   1      157.03      137.77     19.14 o 
   4   8   1        5.23       18.31     12.48 o 
   5   8   1       13.85       -2.89      8.32 o 
   6   8   1       20.85       30.20     10.19 o 
   7   8   1       15.25       28.87     11.12 o 
   8   8   1        0.75      -10.46      9.78 o 
  -6   9   1        1.13       -2.27     19.11 o 
  -5   9   1        1.54       -7.07     17.38 o 
  -4   9   1       55.20       55.72     18.59 o 
  -3   9   1      198.48      210.57     28.48 o 
  -2   9   1      313.22      288.95     25.38 o 
  -1   9   1      172.09      205.54     16.21 o 
   0   9   1      245.99      241.33     15.16 o 
   1   9   1      122.28      148.62     19.52 o 
   2   9   1      138.01      155.53     19.87 o 
   3   9   1      195.87      186.45     23.14 o 
   4   9   1      116.65      125.38     20.07 o 
   5   9   1       24.95       34.69     16.32 o 
   6   9   1       38.05       40.27     12.16 o 
   7   9   1        0.70      -11.38     10.50 o 
  -4  10   1       90.51      105.61     28.16 o 
  -3  10   1       42.85       68.93     22.43 o 
  -2  10   1        4.88       10.11     16.35 o 
  -1  10   1       27.12       12.98     10.29 o 
   0  10   1      201.88      186.13     22.56 o 
   1  10   1       28.39        5.73     13.89 o 
   2  10   1        1.86        7.20     13.31 o 
   3  10   1       53.61       32.83     14.91 o 
   4  10   1       71.31       95.85     21.28 o 
   5  10   1       64.42       94.95     20.83 o 
  -2  11   1       45.04      106.57     25.79 o 
   0  11   1      357.01      353.34     29.22 o 
   1  11   1      159.48      190.19     25.76 o 
   2  11   1        7.35       16.16     15.94 o 
   3  11   1       15.58       20.51     17.41 o 
  -1 -11   2      103.92      142.35     24.71 o 
   0 -11   2      134.36       87.17     22.15 o 
   1 -11   2        0.38      -20.90     15.20 o 
  -4 -10   2        2.89        1.44     15.75 o 
  -3 -10   2       63.93       62.85     18.85 o 
  -2 -10   2       90.17       98.18     21.41 o 
  -1 -10   2       39.36       28.83     16.51 o 
   0 -10   2       46.58       17.67     15.23 o 
   1 -10   2        2.17       13.57     13.98 o 
   2 -10   2       12.98       15.14     11.12 o 
   3 -10   2      105.95      109.00     23.78 o 
   4 -10   2        0.60       -0.74     18.66 o 
  -6  -9   2      103.18      105.16     22.27 o 
  -5  -9   2      205.21      231.31     26.69 o 
  -4  -9   2      243.49      258.77     27.91 o 
  -3  -9   2       25.19       30.82     14.85 o 
  -2  -9   2       22.91       15.87     12.45 o 
  -1  -9   2       17.58       20.26     12.13 o 
   0  -9   2       38.15       15.20     12.80 o 
   1  -9   2      118.48      105.29     13.37 o 
   2  -9   2        2.69      -12.19      8.13 o 
   3  -9   2       44.85       60.29     20.03 o 
   4  -9   2       90.76       96.01     24.48 o 
   5  -9   2       71.56       81.99     23.46 o 
   6  -9   2      162.09      211.21     31.97 o 
  -7  -8   2       15.80        6.69     15.78 o 
  -6  -8   2       23.81       40.32     16.58 o 
  -5  -8   2       15.79       19.33     15.17 o 
  -4  -8   2      351.94      328.73     26.79 o 
  -3  -8   2      318.44      297.24     25.09 o 
  -2  -8   2      132.58      120.10     17.70 o 
  -1  -8   2      135.17      135.50     17.67 o 
   0  -8   2      368.38      406.95     17.38 o 
   1  -8   2       37.17       43.32      9.28 o 
   2  -8   2       65.21       48.42     10.07 o 
   3  -8   2        6.60       -6.55     17.47 o 
   4  -8   2      117.59      118.63     22.15 o 
   5  -8   2        1.61      -14.43     13.98 o 
   6  -8   2        6.18       -4.32     16.55 o 
   7  -8   2      124.37      140.59     28.93 o 
  -8  -7   2        0.68       10.21     11.95 o 
  -7  -7   2       55.24       77.60     12.81 o 
  -6  -7   2      101.71      101.02     13.19 o 
  -5  -7   2       88.64       64.75     10.99 o 
  -4  -7   2        3.06        1.93      6.76 o 
  -3  -7   2        0.31        3.01     10.62 o 
  -2  -7   2      224.19      222.00     21.51 o 
  -1  -7   2      221.02      191.74     11.57 o 
   0  -7   2      396.31      393.89     24.55 o 
   1  -7   2      111.19      132.02     20.51 o 
   2  -7   2      485.17      476.31     18.18 o 
   3  -7   2      435.82      434.26     18.06 o 
   4  -7   2      521.99      546.63     32.83 o 
   5  -7   2      443.90      400.32     30.08 o 
   6  -7   2      318.43      325.91     32.19 o 
   7  -7   2       33.63       51.75     20.07 o 
   8  -7   2       31.64        8.90     19.65 o 
  -8  -6   2       72.53       90.84     13.83 o 
  -7  -6   2       21.87       26.82     10.06 o 
  -6  -6   2       97.37      113.96     13.08 o 
  -5  -6   2      375.74      424.90     52.29 o 
  -4  -6   2     1043.39     1087.43     27.17 o 
  -3  -6   2      504.59      491.29     16.83 o 
  -2  -6   2      765.26      734.13     21.08 o 
  -1  -6   2      386.20      351.78     13.35 o 
   0  -6   2      487.74      457.94     18.56 o 
   1  -6   2       22.46       18.45      5.99 o 
   2  -6   2       25.07       13.97      6.08 o 
   3  -6   2      329.77      284.36     13.53 o 
   4  -6   2       23.04        7.53     11.28 o 
   5  -6   2        1.42       -9.82     11.81 o 
   6  -6   2      368.39      354.52     29.47 o 
   7  -6   2      408.27      408.16     31.43 o 
   8  -6   2        7.35       11.62     17.19 o 
   9  -6   2      164.42      230.64     33.51 o 
  -9  -5   2       30.81       20.58     17.73 o 
  -8  -5   2       31.37       21.06     15.49 o 
  -7  -5   2      116.15      115.27     19.41 o 
  -6  -5   2       44.56       35.90      8.60 o 
  -5  -5   2        4.26        1.48      6.25 o 
  -4  -5   2      103.21       94.94      9.96 o 
  -3  -5   2     1401.86     1285.06     35.84 o 
  -2  -5   2     1928.07     1930.50     25.69 o 
  -1  -5   2       56.32       53.87      4.85 o 
   0  -5   2     3605.55     3662.90     52.97 o 
   1  -5   2     2215.79     2331.19     27.96 o 
   2  -5   2      278.76      251.39      7.13 o 
   3  -5   2      533.90      515.41     24.96 o 
   4  -5   2     1728.42     1822.78     43.56 o 
   5  -5   2       25.22       14.34     12.13 o 
   6  -5   2       23.18       31.43     14.43 o 
   7  -5   2      186.82      167.53     24.71 o 
   8  -5   2      601.02      626.83     37.31 o 
   9  -5   2       73.68       49.22     21.38 o 
  -9  -4   2      338.25      328.15     29.03 o 
  -8  -4   2      234.90      274.04     29.47 o 
  -7  -4   2       10.06        6.29      8.11 o 
  -6  -4   2      275.92      284.91     14.89 o 
  -5  -4   2      302.00      273.93     13.70 o 
  -4  -4   2     1904.60     1977.07     50.72 o 
  -3  -4   2     1629.32     1675.74     30.49 o 
  -2  -4   2      222.64      225.78      7.11 o 
  -1  -4   2       11.50       10.33      2.75 o 
   0  -4   2      570.79      579.65     30.29 o 
   1  -4   2     1249.07     1266.69     32.02 o 
   2  -4   2       24.94       20.50      3.13 o 
   3  -4   2        4.00        4.22      2.99 o 
   4  -4   2       41.10       31.84      6.46 o 
   5  -4   2     1081.29     1102.22     25.77 o 
   6  -4   2      193.08      205.48     15.49 o 
   7  -4   2      323.79      350.61     17.50 o 
   8  -4   2      491.52      493.07     21.40 o 
   9  -4   2      520.50      538.37     36.19 o 
  10  -4   2       58.91       57.22     21.99 o 
  -9  -3   2        6.79       -4.03     14.79 o 
  -8  -3   2        5.72       -4.32     12.42 o 
  -7  -3   2        0.42       -4.01      6.41 o 
  -6  -3   2       56.94       65.34      9.09 o 
  -5  -3   2      431.57      421.93     15.49 o 
  -4  -3   2     6534.47     6642.59     85.89 o 
  -3  -3   2     4310.01     4445.45     60.02 o 
  -2  -3   2      870.94      848.60     17.48 o 
  -1  -3   2      452.83      355.99      7.59 o 
   0  -3   2     2808.19     2873.84     30.58 o 
   1  -3   2      453.31      488.70     12.40 o 
   2  -3   2     3542.41     3824.39     40.01 o 
   3  -3   2     2939.47     3172.99     35.42 o 
   4  -3   2      162.55      177.09      6.90 o 
   5  -3   2        0.07       -0.89      3.91 o 
   6  -3   2        3.53       -3.30      6.21 o 
   7  -3   2     1729.96     1806.64     41.41 o 
   8  -3   2      359.18      381.83     18.39 o 
   9  -3   2       45.07       43.95     12.13 o 
  10  -3   2      263.03      280.66     29.44 o 
 -10  -2   2      106.73      133.90     24.77 o 
  -9  -2   2      270.33      312.12     32.07 o 
  -8  -2   2       96.48      136.71     20.74 o 
  -7  -2   2      353.87      402.97     26.66 o 
  -6  -2   2       12.60       15.95      6.26 o 
  -5  -2   2       67.41       97.41      8.48 o 
  -4  -2   2      485.47      463.22     14.22 o 
  -3  -2   2     1929.97     2084.26     42.53 o 
  -2  -2   2      651.69      691.27     14.70 o 
  -1  -2   2    11599.44    12431.57    139.14 o 
   0  -2   2        4.13        5.70      2.35 o 
   1  -2   2     7073.71     7522.31    206.03 o 
   2  -2   2      104.26       87.14      3.83 o 
   3  -2   2     4989.31     5044.99     51.31 o 
   4  -2   2      699.36      689.08     12.80 o 
   5  -2   2      190.98      138.37      8.85 o 
   6  -2   2      342.69      316.02     10.09 o 
   7  -2   2      983.78      984.65     26.39 o 
   8  -2   2       10.03       -4.50      8.64 o 
   9  -2   2       27.67       22.80     10.96 o 
  10  -2   2        1.58       -0.86     17.15 o 
 -10  -1   2        0.28        4.93     17.15 o 
  -9  -1   2       14.24        8.51     14.56 o 
  -8  -1   2      293.50      262.48     23.52 o 
  -7  -1   2      407.22      434.21     26.88 o 
  -6  -1   2      234.88      222.49     10.93 o 
  -5  -1   2      232.02      195.86      9.73 o 
  -4  -1   2     2579.22     2690.24     45.75 o 
  -3  -1   2     3628.10     3616.93     47.77 o 
  -2  -1   2     4393.39     4493.83     55.30 o 
  -1  -1   2     7185.53     7711.68     99.80 o 
   0  -1   2     4609.27     4788.46     56.48 o 
   1  -1   2     2535.60     2686.80     75.22 o 
   2  -1   2      315.03      329.52      6.51 o 
   3  -1   2       18.75       10.52      4.46 o 
   4  -1   2      331.40      361.81      8.71 o 
   5  -1   2      144.31      107.58      7.11 o 
   6  -1   2      670.89      622.90     13.92 o 
   7  -1   2     1261.96     1289.78     29.91 o 
   8  -1   2       18.05       16.50      8.38 o 
   9  -1   2      300.17      368.28     26.59 o 
  10  -1   2      151.78      197.49     27.46 o 
 -10   0   2       68.52       73.77     22.05 o 
  -9   0   2       95.04       99.81     20.51 o 
  -8   0   2        2.84       -7.65     11.65 o 
  -7   0   2        1.08       -4.29      9.02 o 
  -6   0   2      102.87      117.80     16.29 o 
  -5   0   2      585.80      581.84     31.14 o 
  -4   0   2     1658.14     1794.74     27.85 o 
  -3   0   2     1861.16     1832.48     26.69 o 
  -2   0   2     1164.49     1187.60     23.65 o 
  -1   0   2     6310.83     6395.95     72.65 o 
   0   0   2     6608.06     6916.44     77.66 o 
   1   0   2      264.69      261.79      5.93 o 
   2   0   2       95.78       93.50      3.65 o 
   3   0   2     1447.35     1411.66     17.85 o 
   4   0   2      389.02      423.03      9.15 o 
   5   0   2      225.44      211.29      7.58 o 
   6   0   2       57.90       61.71      6.05 o 
   7   0   2        1.82       -7.46      4.97 o 
   8   0   2       45.39       30.91     13.73 o 
   9   0   2        8.29      -11.84     11.71 o 
  10   0   2      236.56      249.36     28.42 o 
 -10   1   2        4.37      -10.24     15.43 o 
  -9   1   2      311.37      323.32     27.27 o 
  -8   1   2      303.70      289.20     23.55 o 
  -7   1   2      194.08      202.16     21.06 o 
  -6   1   2      211.63      188.43     18.82 o 
  -5   1   2     2169.90     2139.96     53.92 o 
  -4   1   2     4482.68     4808.37     91.62 o 
  -3   1   2     1379.77     1480.36     35.87 o 
  -2   1   2      179.99      173.80      9.15 o 
  -1   1   2     1240.90     1235.38     26.05 o 
   0   1   2     1564.94     1583.02     28.58 o 
   1   1   2     2361.12     2506.51     44.55 o 
   2   1   2        1.90        2.93      1.57 o 
   3   1   2     1041.96      989.89     11.80 o 
   4   1   2       34.89       43.55      3.84 o 
   5   1   2      357.02      341.89     10.78 o 
   6   1   2     1054.37     1086.92     18.60 o 
   7   1   2      685.72      697.18     24.32 o 
   8   1   2       56.28       65.25     16.42 o 
   9   1   2      368.54      415.07     28.87 o 
  10   1   2       31.04       31.62     18.34 o 
 -10   2   2       19.34       14.40     18.05 o 
  -9   2   2       29.45       22.95     17.44 o 
  -8   2   2       39.87       26.99     10.14 o 
  -7   2   2       10.57        0.83     10.82 o 
  -6   2   2      180.57      201.55     19.71 o 
  -5   2   2      567.63      572.26     25.38 o 
  -4   2   2     1618.71     1631.73     41.79 o 
  -3   2   2      505.75      436.51     17.03 o 
  -2   2   2     1618.79     1648.24     35.68 o 
  -1   2   2      360.78      309.53     11.26 o 
   0   2   2       81.32       86.98      5.70 o 
   1   2   2      546.66      584.20     16.35 o 
   2   2   2      471.29      476.02     13.68 o 
   3   2   2      205.73      213.55      8.22 o 
   4   2   2        4.69        1.04      2.56 o 
   5   2   2       61.02       62.93      4.31 o 
   6   2   2       85.01       78.16      6.48 o 
   7   2   2       82.96       78.40      7.61 o 
   8   2   2      133.00      120.05     11.48 o 
   9   2   2      266.33      289.72     25.15 o 
  10   2   2      568.04      570.63     36.87 o 
  -9   3   2      213.11      288.19     26.13 o 
  -8   3   2        1.83       -2.78      9.79 o 
  -7   3   2       56.92       71.94     16.23 o 
  -6   3   2      143.64      137.64     16.87 o 
  -5   3   2     1599.05     1631.28     45.32 o 
  -4   3   2      673.41      683.12     24.83 o 
  -3   3   2      107.71      109.45      9.31 o 
  -2   3   2      875.03      875.90     14.71 o 
  -1   3   2       26.60       27.97     10.34 o 
   0   3   2    10992.93    11946.08    191.50 o 
   1   3   2     9330.84     9766.86    160.59 o 
   2   3   2      628.54      569.65     13.48 o 
   3   3   2       93.17       80.41      6.50 o 
   4   3   2     1559.49     1511.46     27.87 o 
   5   3   2     1746.66     1623.53     31.07 o 
   6   3   2      181.83      180.14     16.80 o 
   7   3   2      129.84      116.74      9.24 o 
   8   3   2        4.07       -7.44      5.76 o 
   9   3   2        1.05       15.81     13.86 o 
  10   3   2       62.58       88.07     21.60 o 
  -9   4   2        4.90        4.72     12.11 o 
  -8   4   2       98.19      100.57     14.41 o 
  -7   4   2        2.08      -13.38      8.92 o 
  -6   4   2      395.95      400.28     24.16 o 
  -5   4   2      394.88      376.99     21.19 o 
  -4   4   2      612.91      578.34     23.07 o 
  -3   4   2      343.05      332.35      9.16 o 
  -2   4   2      588.74      584.23     13.02 o 
  -1   4   2      520.90      487.13     11.95 o 
   0   4   2     6966.14     7979.09    134.67 o 
   1   4   2       65.02       51.17      7.97 o 
   2   4   2      111.89      115.11     10.21 o 
   3   4   2        3.85       -2.21      3.89 o 
   4   4   2      208.31      172.08     10.56 o 
   5   4   2      465.00      456.33     16.09 o 
   6   4   2      222.34      205.08     26.72 o 
   7   4   2      370.21      361.24     24.77 o 
   8   4   2      323.48      370.05     24.20 o 
   9   4   2      163.07      181.67     16.17 o 
  10   4   2       67.74       62.37     20.10 o 
  -9   5   2       27.97       14.14     13.31 o 
  -8   5   2        2.21      -13.94      9.29 o 
  -7   5   2       13.19        9.49     10.44 o 
  -6   5   2        2.55       -1.31      8.51 o 
  -5   5   2      150.63      176.36     17.95 o 
  -4   5   2      519.22      490.15     21.99 o 
  -3   5   2      721.85      719.81     15.82 o 
  -2   5   2     1258.96     1311.14     23.23 o 
  -1   5   2     5322.03     5568.99     70.00 o 
   0   5   2    10306.47    10744.34    180.24 o 
   1   5   2      209.99      151.75     12.61 o 
   2   5   2      163.87      136.97     13.18 o 
   3   5   2     1198.00     1148.14     17.61 o 
   4   5   2      258.55      268.63     12.51 o 
   5   5   2        1.27       -1.91      5.42 o 
   6   5   2       15.76        7.98      6.52 o 
   7   5   2       92.31       81.01     16.69 o 
   8   5   2      192.34      233.78     25.99 o 
   9   5   2        0.51       -8.74      7.26 o 
  10   5   2       33.11       35.27     19.59 o 
  -8   6   2       33.41       48.77     21.95 o 
  -7   6   2       88.08      105.83     14.87 o 
  -6   6   2      123.31      162.28     16.08 o 
  -5   6   2       30.23       26.66      8.99 o 
  -4   6   2     1430.07     1470.69     41.83 o 
  -3   6   2      274.93      266.42     16.39 o 
  -2   6   2       34.53       40.43      6.13 o 
  -1   6   2     2407.60     2500.61     38.47 o 
   0   6   2     1224.55     1278.07     36.90 o 
   1   6   2     1551.61     1605.07     43.72 o 
   2   6   2       13.60       13.28      5.52 o 
   3   6   2      111.30      117.96     14.47 o 
   4   6   2      978.78     1007.00     25.22 o 
   5   6   2      356.90      356.14     15.92 o 
   6   6   2       62.32       66.20     10.58 o 
   7   6   2      227.09      229.10     16.61 o 
   8   6   2      117.05      124.80     14.20 o 
   9   6   2      253.25      273.56     17.00 o 
  -7   7   2       20.03        6.40     19.94 o 
  -6   7   2       35.07       59.78     19.97 o 
  -5   7   2      282.96      259.41     28.48 o 
  -4   7   2     1524.44     1529.96     44.32 o 
  -3   7   2      580.81      592.10     19.52 o 
  -2   7   2      783.79      760.31     16.72 o 
  -1   7   2      214.68      207.75      9.49 o 
   0   7   2      153.86      166.70     12.05 o 
   1   7   2       70.90       61.67      8.86 o 
   2   7   2      559.93      580.10     27.30 o 
   3   7   2      109.93       92.45     15.07 o 
   4   7   2       88.09       91.65     16.42 o 
   5   7   2        1.95       -8.63      6.35 o 
   6   7   2       32.39       28.95     12.96 o 
   7   7   2      183.98      241.38     23.46 o 
   8   7   2      106.67      106.85     14.46 o 
   9   7   2      174.61      161.32     26.95 o 
  -7   8   2       19.83       33.35     21.25 o 
  -6   8   2        0.84       -7.46     16.77 o 
  -5   8   2       50.18       31.30     17.76 o 
  -4   8   2        0.59      -20.13     13.73 o 
  -3   8   2       49.54       46.56     17.12 o 
  -2   8   2     1807.39     1821.63     59.52 o 
  -1   8   2      563.40      536.88     19.95 o 
   0   8   2      793.39      775.96     39.44 o 
   1   8   2      410.98      407.58     16.82 o 
   2   8   2      196.64      181.48     20.13 o 
   3   8   2     1711.75     1712.06     53.96 o 
   4   8   2      179.17      186.51     22.66 o 
   5   8   2        3.51        3.30     13.09 o 
   6   8   2       65.74       70.57     12.08 o 
   7   8   2       84.89       80.59     13.54 o 
   8   8   2       27.46       13.54     11.99 o 
  -6   9   2       34.81        5.41     20.03 o 
  -5   9   2       47.16       56.96     21.83 o 
  -4   9   2      163.42      185.39     27.55 o 
  -3   9   2      171.33      195.66     28.26 o 
  -2   9   2      234.83      267.92     28.39 o 
  -1   9   2      160.39      195.25     16.16 o 
   0   9   2      155.40      153.97     19.04 o 
   1   9   2       20.90        1.38     11.01 o 
   2   9   2        0.09      -14.37     10.34 o 
   3   9   2       23.11       21.51     13.54 o 
   4   9   2       27.04       -1.50     11.81 o 
   5   9   2       20.97       29.12     16.51 o 
   6   9   2       59.54       96.55     20.96 o 
   7   9   2       98.49      119.62     15.56 o 
  -4  10   2        9.11        3.33     20.07 o 
  -3  10   2        1.68      -16.10     17.99 o 
  -2  10   2        6.10        6.72     15.84 o 
  -1  10   2      344.69      339.68     18.43 o 
   0  10   2      145.35      150.57     20.80 o 
   1  10   2      173.97      194.35     23.55 o 
   2  10   2      230.35      266.35     24.00 o 
   3  10   2       49.33       35.75     17.25 o 
   4  10   2        0.49      -15.46     14.34 o 
   5  10   2       12.19       11.17     16.35 o 
   6  10   2        0.07        4.29     15.01 o 
  -2  11   2        5.06       20.16     18.47 o 
   0  11   2        1.24       11.23     16.03 o 
   1  11   2       47.45       43.24     18.34 o 
   2  11   2       14.87       -5.82     15.07 o 
   3  11   2        1.67      -19.07     12.80 o 
   4  11   2       42.84       53.19     19.33 o 
  -3 -10   3       24.38       -9.92     15.81 o 
  -2 -10   3       45.57       28.67     17.03 o 
  -1 -10   3        0.50       -4.32     13.60 o 
   0 -10   3       44.93       28.61     15.97 o 
   1 -10   3       77.91       49.00     17.22 o 
   2 -10   3        0.46       -5.25     10.85 o 
   3 -10   3       39.10       58.98     20.83 o 
   4 -10   3       39.75       45.99     23.17 o 
  -5  -9   3       18.88       21.92     16.93 o 
  -4  -9   3      182.07      201.45     26.50 o 
  -3  -9   3      182.62      198.03     24.45 o 
  -2  -9   3      107.34       77.73     17.28 o 
  -1  -9   3       89.44       91.56     17.89 o 
   0  -9   3      145.08      147.56     21.12 o 
   1  -9   3        8.67        8.80      9.53 o 
   2  -9   3       79.80       75.34     27.22 o 
   3  -9   3       73.57       67.48     12.40 o 
   4  -9   3       50.28       51.72     20.39 o 
   5  -9   3        0.71      -21.06     16.39 o 
   6  -9   3       17.16        2.46     20.07 o 
  -6  -8   3      174.48      215.28     27.17 o 
  -5  -8   3       92.72       87.14     19.87 o 
  -4  -8   3      108.40      155.37     22.95 o 
  -3  -8   3       50.44       36.35     15.01 o 
  -2  -8   3        2.04       -5.31      9.82 o 
  -1  -8   3       15.10        7.20     11.42 o 
   0  -8   3        0.20       -5.99      7.48 o 
   1  -8   3       81.42       70.31     10.84 o 
   2  -8   3      147.10      162.55     14.32 o 
   3  -8   3      256.30      238.02     16.39 o 
   4  -8   3      103.79       88.23     22.63 o 
   5  -8   3      102.55       87.69     23.55 o 
   6  -8   3      182.35      171.37     27.62 o 
   7  -8   3      107.25      136.11     29.95 o 
  -7  -7   3      126.93       84.17     18.43 o 
  -6  -7   3      237.66      255.54     29.73 o 
  -5  -7   3      331.10      331.22     26.27 o 
  -4  -7   3      564.49      540.20     31.20 o 
  -3  -7   3      200.86      189.29     20.42 o 
  -2  -7   3      824.11      858.84     36.00 o 
  -1  -7   3      238.08      258.80     15.14 o 
   0  -7   3       22.64       13.40      7.13 o 
   1  -7   3       40.49       44.80      8.40 o 
   2  -7   3      573.00      551.67     19.95 o 
   3  -7   3        2.17       -4.36      8.35 o 
   4  -7   3      208.77      195.63     22.85 o 
   5  -7   3      281.92      277.91     29.51 o 
   6  -7   3       25.60       26.88     16.96 o 
   7  -7   3      205.34      266.29     31.94 o 
   8  -7   3       76.32       85.83     24.87 o 
  -8  -6   3       42.97       60.26     19.52 o 
  -7  -6   3       71.28      119.62     14.74 o 
  -6  -6   3      174.73      151.19     14.70 o 
  -5  -6   3      143.58      146.17     22.07 o 
  -4  -6   3       55.71       64.55     15.14 o 
  -3  -6   3      204.52      195.97     24.53 o 
  -2  -6   3      545.79      509.27     15.94 o 
  -1  -6   3      329.76      311.42     22.48 o 
   0  -6   3      276.63      271.28     19.35 o 
   1  -6   3      592.70      565.09     18.02 o 
   2  -6   3      230.09      208.55     12.38 o 
   3  -6   3      432.29      448.00     18.91 o 
   4  -6   3      280.94      283.69     16.99 o 
   5  -6   3      329.49      289.59     24.55 o 
   6  -6   3      213.51      232.59     28.48 o 
   7  -6   3      151.18      179.28     26.24 o 
   8  -6   3        0.30      -14.56     16.00 o 
   9  -6   3        1.29      -10.94     19.27 o 
  -8  -5   3      140.09      126.12     23.62 o 
  -7  -5   3      151.73      174.25     15.54 o 
  -6  -5   3      763.26      808.95     45.24 o 
  -5  -5   3     1175.88     1127.16     42.19 o 
  -4  -5   3      922.11      973.37     24.85 o 
  -3  -5   3      624.62      580.14     21.27 o 
  -2  -5   3      676.35      647.52     31.71 o 
  -1  -5   3       28.01       29.46      4.16 o 
   0  -5   3     1923.14     1908.40     45.65 o 
   1  -5   3      572.77      564.34     16.86 o 
   2  -5   3        0.50       -2.89      4.60 o 
   3  -5   3      941.20      919.65     22.80 o 
   4  -5   3      353.62      355.88     14.50 o 
   5  -5   3      438.71      423.85     15.95 o 
   6  -5   3      185.38      217.33     24.93 o 
   7  -5   3      756.54      700.37     37.51 o 
   8  -5   3       63.95       45.48     17.51 o 
   9  -5   3       19.26       -8.03     17.54 o 
  -9  -4   3      132.85      159.12     25.51 o 
  -8  -4   3        0.58      -11.58     11.97 o 
  -7  -4   3       14.19       10.86     11.76 o 
  -6  -4   3        0.19       -1.43      6.85 o 
  -5  -4   3      108.31       96.49     16.07 o 
  -4  -4   3      150.15      160.22     11.22 o 
  -3  -4   3        6.74        2.32      4.68 o 
  -2  -4   3      220.51      205.49      9.48 o 
  -1  -4   3     2946.13     2911.59     33.45 o 
   0  -4   3     1589.25     1578.58     20.25 o 
   1  -4   3     1290.74     1333.70     25.50 o 
   2  -4   3     1252.79     1259.30     38.47 o 
   3  -4   3     1168.36     1137.43     18.76 o 
   4  -4   3       88.75       83.49      8.51 o 
   5  -4   3      223.88      216.64      8.92 o 
   6  -4   3       41.00       21.03     11.87 o 
   7  -4   3      153.35      134.12     21.09 o 
   8  -4   3      820.75      789.43     39.91 o 
   9  -4   3      167.04      155.59     25.22 o 
  10  -4   3       37.01       31.11     20.64 o 
  -9  -3   3      248.31      255.44     30.91 o 
  -8  -3   3      204.61      253.52     27.04 o 
  -7  -3   3      129.21      180.97     21.99 o 
  -6  -3   3      317.83      310.77     20.23 o 
  -5  -3   3      593.88      589.16     18.55 o 
  -4  -3   3     2348.15     2420.16     57.52 o 
  -3  -3   3     3164.63     3154.17     58.36 o 
  -2  -3   3     1013.70     1042.29     20.48 o 
  -1  -3   3       20.41       20.51      2.83 o 
   0  -3   3       34.72       26.69      3.04 o 
   1  -3   3     1826.04     1947.73     30.87 o 
   2  -3   3        3.44       -0.96      3.44 o 
   3  -3   3     1847.49     1761.08     22.64 o 
   4  -3   3       74.00       57.74      6.78 o 
   5  -3   3      160.08      138.80      8.83 o 
   6  -3   3      413.93      451.39     22.55 o 
   7  -3   3      516.82      498.27     19.37 o 
   8  -3   3       20.37       19.82     10.00 o 
   9  -3   3      296.64      314.57     18.78 o 
  10  -3   3      168.67      169.42     27.68 o 
  -9  -2   3        3.71        7.04     14.18 o 
  -8  -2   3        0.63       13.09     13.63 o 
  -7  -2   3      129.34       65.54     15.71 o 
  -6  -2   3       46.25       37.77      7.62 o 
  -5  -2   3      394.56      354.78     13.65 o 
  -4  -2   3     1104.23     1140.61     23.83 o 
  -3  -2   3     4089.18     4185.19     56.22 o 
  -2  -2   3     4238.20     4343.44     55.96 o 
  -1  -2   3      400.24      426.08     10.15 o 
   0  -2   3      251.50      252.44      7.10 o 
   1  -2   3     2985.27     2887.27     59.12 o 
   2  -2   3      121.42      121.51      6.64 o 
   3  -2   3      135.21      124.95      5.33 o 
   4  -2   3       73.10       76.39      7.67 o 
   5  -2   3        6.70        4.99      3.72 o 
   6  -2   3      653.71      680.19     24.07 o 
   7  -2   3     1663.05     1713.62     36.00 o 
   8  -2   3     1519.44     1529.41     65.59 o 
   9  -2   3      191.67      231.96     21.86 o 
  10  -2   3      158.65      217.30     28.93 o 
  -9  -1   3      365.66      362.43     30.37 o 
  -8  -1   3      119.64      125.64     20.55 o 
  -7  -1   3      195.40      199.79     22.69 o 
  -6  -1   3      128.13      145.96     17.73 o 
  -5  -1   3      188.41      181.24      9.41 o 
  -4  -1   3        1.72        1.05      4.34 o 
  -3  -1   3       13.74       19.38      5.55 o 
  -2  -1   3      288.93      245.78      7.94 o 
  -1  -1   3        5.17        4.63      2.17 o 
   0  -1   3      119.29      133.43      5.33 o 
   1  -1   3      303.61      272.99      7.83 o 
   2  -1   3     1269.76     1231.95     15.57 o 
   3  -1   3      760.93      740.84     12.19 o 
   4  -1   3        7.52       -1.37      2.56 o 
   5  -1   3     1258.20     1226.54     27.07 o 
   6  -1   3      322.50      327.13     10.55 o 
   7  -1   3      322.17      294.67     11.31 o 
   8  -1   3      140.32      150.00     13.58 o 
   9  -1   3      113.67      114.15     21.19 o 
  10  -1   3       45.03       29.95     17.44 o 
  -9   0   3        2.04        4.06     14.30 o 
  -8   0   3       61.16       64.52     17.47 o 
  -7   0   3       72.31       42.95     14.08 o 
  -6   0   3      468.67      438.56     24.45 o 
  -5   0   3      903.01      867.73     18.53 o 
  -4   0   3     1435.51     1394.82     23.94 o 
  -3   0   3      865.51      752.86     14.89 o 
  -2   0   3      177.52      183.55      6.19 o 
  -1   0   3      149.27      164.84      9.04 o 
   0   0   3       47.36       55.41      3.42 o 
   1   0   3      263.84      253.94      9.89 o 
   2   0   3        7.17        5.00      2.54 o 
   3   0   3      250.15      247.56     10.81 o 
   4   0   3      403.69      380.15      8.92 o 
   5   0   3      723.83      690.11     16.76 o 
   6   0   3     2279.39     2423.98     32.70 o 
   7   0   3     3431.75     3562.38     44.26 o 
   8   0   3      588.25      553.57     30.69 o 
   9   0   3        7.84       -5.76     12.38 o 
  10   0   3       66.05       66.12     20.26 o 
  -9   1   3       57.23       66.63     19.65 o 
  -8   1   3       52.35       30.40     14.47 o 
  -7   1   3        1.75      -14.11      9.41 o 
  -6   1   3       99.64      104.07     16.13 o 
  -5   1   3        0.47       -5.12      6.53 o 
  -4   1   3      952.43      973.50     38.58 o 
  -3   1   3     1164.30     1126.45     30.56 o 
  -2   1   3     2098.94     2015.99     27.12 o 
  -1   1   3       19.52       27.86      2.77 o 
   0   1   3     1739.50     1894.88     35.01 o 
   1   1   3     2976.53     3152.80     55.56 o 
   2   1   3     3681.34     3797.83     47.38 o 
   3   1   3     1045.16      983.16     19.22 o 
   4   1   3      163.36      127.81      6.44 o 
   5   1   3       41.48       38.85      4.55 o 
   6   1   3       48.52       45.48      5.37 o 
   7   1   3       20.40        8.72      5.45 o 
   8   1   3      266.07      268.81     14.24 o 
   9   1   3       47.01       13.63     15.20 o 
  10   1   3       65.33       52.90     18.50 o 
  11   1   3      202.05      282.48     34.05 o 
  -9   2   3       28.90       21.19     15.52 o 
  -8   2   3      244.32      267.06     23.23 o 
  -7   2   3      219.09      248.15     21.06 o 
  -6   2   3      773.44      813.18     33.83 o 
  -5   2   3      171.52      165.23     16.26 o 
  -4   2   3      966.52      892.54     29.47 o 
  -3   2   3     1078.88     1010.47     29.09 o 
  -2   2   3      439.64      406.40     15.59 o 
  -1   2   3     1135.59     1188.84     35.01 o 
   0   2   3      110.45      114.15      6.43 o 
   1   2   3     4255.56     4506.48     53.77 o 
   2   2   3      478.26      436.09      8.56 o 
   3   2   3       71.64       81.08      4.68 o 
   4   2   3      724.12      667.95     12.93 o 
   5   2   3     1077.84     1062.74     14.68 o 
   6   2   3     1174.41     1173.88     26.09 o 
   7   2   3      767.33      790.39     34.72 o 
   8   2   3        8.12        6.78      7.86 o 
   9   2   3        0.57       -2.11     12.10 o 
  10   2   3       40.55       36.51     17.99 o 
  -9   3   3        0.12       -9.53     10.39 o 
  -8   3   3      366.10      296.40     24.55 o 
  -7   3   3       57.80       61.12     15.39 o 
  -6   3   3      272.78      298.68     20.96 o 
  -5   3   3      920.25      929.73     33.76 o 
  -4   3   3     4055.37     3984.05     80.36 o 
  -3   3   3      535.77      516.16     20.23 o 
  -2   3   3     3812.79     3981.39     49.47 o 
  -1   3   3     2120.23     2160.20     23.70 o 
   0   3   3     2924.05     3022.39     56.07 o 
   1   3   3       65.43       53.83      7.26 o 
   2   3   3      289.13      269.43     13.44 o 
   3   3   3      192.48      219.15      9.76 o 
   4   3   3      145.28      134.21     11.14 o 
   5   3   3      412.41      392.53     17.35 o 
   6   3   3       50.16       34.67      5.85 o 
   7   3   3      210.75      216.52     11.05 o 
   8   3   3      197.04      227.95     29.28 o 
   9   3   3       43.62       30.40     14.50 o 
  10   3   3      552.02      604.94     37.63 o 
  -9   4   3      224.66      254.97     22.85 o 
  -8   4   3       42.57       44.35     12.23 o 
  -7   4   3       22.03       13.66     14.24 o 
  -6   4   3      152.51      140.62     18.75 o 
  -5   4   3      334.56      353.34     20.71 o 
  -4   4   3      697.68      764.18     28.16 o 
  -3   4   3      407.42      375.99     13.95 o 
  -2   4   3      564.94      585.09     13.04 o 
  -1   4   3      145.44      135.19      7.04 o 
   0   4   3     3101.29     3018.42     59.01 o 
   1   4   3     1621.20     1583.85     38.05 o 
   2   4   3      371.60      396.80     17.76 o 
   3   4   3     1851.81     1796.13     31.11 o 
   4   4   3      176.73      159.97      9.56 o 
   5   4   3        2.70       -5.39      4.73 o 
   6   4   3     1158.67     1202.10     22.94 o 
   7   4   3      393.20      375.67     13.78 o 
   8   4   3       64.67       37.06      7.77 o 
   9   4   3        7.62        4.57      7.25 o 
  10   4   3       37.15       13.70     16.32 o 
  -8   5   3      108.97      115.73     29.35 o 
  -7   5   3       96.58       90.89     13.69 o 
  -6   5   3     1737.79     1666.93     51.84 o 
  -5   5   3      994.62      967.94     35.20 o 
  -4   5   3      439.73      403.45     20.55 o 
  -3   5   3      484.51      462.30     20.80 o 
  -2   5   3     1140.28     1135.10     21.35 o 
  -1   5   3      234.75      213.43     13.60 o 
   0   5   3     1654.49     1763.87     42.50 o 
   1   5   3       41.67       31.11      7.68 o 
   2   5   3       77.30       61.25     10.11 o 
   3   5   3      632.24      586.73     24.51 o 
   4   5   3      323.56      298.74     13.24 o 
   5   5   3      405.31      379.53     15.86 o 
   6   5   3      175.65      150.77     12.60 o 
   7   5   3     1216.34     1245.14     46.05 o 
   8   5   3      258.57      272.60     14.16 o 
   9   5   3      140.84      151.76     12.98 o 
  10   5   3      209.47      223.98     29.63 o 
  -8   6   3        7.22      -12.27     11.46 o 
  -7   6   3        2.30       -7.03     13.46 o 
  -6   6   3        1.63       -9.86     11.01 o 
  -5   6   3       41.89       33.92     12.54 o 
  -4   6   3       58.26       62.56     12.77 o 
  -3   6   3       58.27       51.59     10.05 o 
  -2   6   3      212.86      203.76     10.01 o 
  -1   6   3     3052.64     3149.40     81.72 o 
   0   6   3     4277.53     4924.54     95.49 o 
   1   6   3     1701.87     1779.23     47.14 o 
   2   6   3      512.77      496.51     23.81 o 
   3   6   3       32.76       19.94      9.95 o 
   4   6   3       19.12       21.87      6.57 o 
   5   6   3      387.82      346.21     26.05 o 
   6   6   3        1.28        0.37      7.21 o 
   7   6   3      348.48      341.11     17.72 o 
   8   6   3       90.53       89.86     10.96 o 
   9   6   3        2.44        1.64      8.89 o 
  -7   7   3       42.17       40.64     22.43 o 
  -6   7   3      168.75      202.00     28.00 o 
  -5   7   3      104.85       89.35     12.57 o 
  -4   7   3      756.59      724.21     30.02 o 
  -3   7   3      435.41      431.42     22.21 o 
  -2   7   3        0.79       -2.03      5.48 o 
  -1   7   3        1.23        3.38      5.30 o 
   0   7   3      140.22      158.99     15.55 o 
   1   7   3      655.33      659.69     28.51 o 
   2   7   3       11.82       -0.03      8.83 o 
   3   7   3      138.59       92.23     14.40 o 
   4   7   3      197.64      211.47     21.09 o 
   5   7   3      237.87      227.95     14.28 o 
   6   7   3      151.80      169.61     14.54 o 
   7   7   3      282.84      280.35     17.52 o 
   8   7   3       38.68       42.18     18.37 o 
   9   7   3      156.95      154.98     15.82 o 
  -7   8   3       10.38        2.53     20.45 o 
  -6   8   3        2.09       -9.57     19.65 o 
  -5   8   3       64.67       75.97     22.91 o 
  -4   8   3      341.21      335.42     29.15 o 
  -3   8   3      597.90      608.36     34.91 o 
  -2   8   3     1040.80      999.27     26.49 o 
  -1   8   3     1179.53     1093.26     35.73 o 
   0   8   3      130.74      155.29     12.74 o 
   1   8   3       29.66       23.69      8.45 o 
   2   8   3        4.38       -8.99      8.06 o 
   3   8   3        2.58      -14.83      9.89 o 
   4   8   3        3.02        8.32     10.62 o 
   5   8   3       35.66       34.27     14.66 o 
   6   8   3      104.65      114.56     13.67 o 
   7   8   3       84.64      105.95     14.95 o 
   8   8   3      144.37      180.32     17.15 o 
  -6   9   3       13.09       13.95     20.03 o 
  -5   9   3        0.23       -3.87     17.70 o 
  -4   9   3       29.59       34.08     19.23 o 
  -3   9   3       13.34        7.55     17.12 o 
  -2   9   3        0.53       -5.82     15.30 o 
  -1   9   3      302.71      225.92     16.15 o 
   0   9   3        6.36       -4.11      8.57 o 
   1   9   3      286.45      308.66     24.00 o 
   2   9   3       37.20       32.96     14.02 o 
   3   9   3      232.51      252.21     22.88 o 
   4   9   3      121.16      141.90     20.19 o 
   5   9   3       59.65       78.37     18.43 o 
   6   9   3       53.94       42.50     15.97 o 
   7   9   3       70.28       70.24     18.98 o 
  -4  10   3       56.79       64.64     24.93 o 
  -3  10   3      253.15      181.42     28.55 o 
  -2  10   3      139.37       71.97     21.70 o 
  -1  10   3        4.26      -10.56     16.32 o 
   0  10   3        4.80       -8.22     13.06 o 
   1  10   3        2.37       -9.25     12.16 o 
   2  10   3      100.72       65.32     18.02 o 
   3  10   3        0.59       -0.86     15.27 o 
   4  10   3        6.95       11.55     15.46 o 
   5  10   3       50.70       56.52     18.50 o 
   6  10   3       47.50       55.56     19.62 o 
  -2  11   3       84.84       63.62     23.52 o 
   0  11   3      298.57      301.05     27.17 o 
   1  11   3       65.94       78.79     20.19 o 
   2  11   3       46.43       64.71     19.81 o 
   3  11   3      210.22      195.37     27.46 o 
   4  11   3        7.51        1.18     16.48 o 
  -3 -10   4        8.98       -8.54     17.54 o 
  -2 -10   4       92.74       67.43     21.06 o 
  -1 -10   4       41.19       48.00     18.15 o 
   0 -10   4       70.39       99.62     20.71 o 
   1 -10   4      181.77      178.22     24.23 o 
   2 -10   4      169.78      206.46     17.95 o 
   3 -10   4      136.19      148.19     16.60 o 
  -5  -9   4       96.52      130.54     24.10 o 
  -4  -9   4        7.07       10.91     17.60 o 
  -3  -9   4       25.63       16.74     16.35 o 
  -2  -9   4       16.97        5.47     14.63 o 
  -1  -9   4        0.88      -14.47     10.46 o 
   0  -9   4        3.47       -0.42     11.71 o 
   1  -9   4       35.08       19.28      9.19 o 
   2  -9   4        5.05        1.71      8.41 o 
   3  -9   4      145.00      139.88     15.39 o 
   4  -9   4       64.56       13.50     18.31 o 
   5  -9   4       91.95      128.84     25.92 o 
  -6  -8   4       25.06       16.23     14.91 o 
  -5  -8   4        6.86       -5.22     14.59 o 
  -4  -8   4       78.58       93.51     18.50 o 
  -3  -8   4      384.28      339.58     26.02 o 
  -2  -8   4      210.24      221.42     23.30 o 
  -1  -8   4      217.14      238.80     24.16 o 
   0  -8   4      427.30      427.99     18.36 o 
   1  -8   4      162.74      196.50     15.56 o 
   2  -8   4      177.75      208.87     15.78 o 
   3  -8   4       42.20       44.57     10.45 o 
   4  -8   4        9.49       -3.67      9.22 o 
   5  -8   4       30.03       -7.42     15.65 o 
   6  -8   4        7.85        0.83     17.95 o 
   7  -8   4       54.84       57.57     22.34 o 
  -7  -7   4      209.09      229.87     26.88 o 
  -6  -7   4      275.89      278.71     27.75 o 
  -5  -7   4        0.70        4.54     13.86 o 
  -4  -7   4        0.30       -4.32     11.33 o 
  -3  -7   4       27.89       34.02     12.48 o 
  -2  -7   4        0.30        2.14     10.08 o 
  -1  -7   4        6.43        4.30      6.72 o 
   0  -7   4      240.37      220.61     13.38 o 
   1  -7   4       40.21       31.54      8.91 o 
   2  -7   4       78.14       72.43     10.59 o 
   3  -7   4      396.08      396.96     31.06 o 
   4  -7   4      244.71      256.66     15.13 o 
   5  -7   4      240.76      240.37     27.71 o 
   6  -7   4      280.74      336.06     33.76 o 
   7  -7   4      267.90      276.50     33.79 o 
   8  -7   4        0.29       -5.02     19.30 o 
  -7  -6   4      191.01      201.95     17.53 o 
  -6  -6   4      347.80      358.78     31.55 o 
  -5  -6   4      169.50      234.33     16.28 o 
  -4  -6   4      284.46      295.53     16.87 o 
  -3  -6   4      677.64      720.08     32.80 o 
  -2  -6   4      747.69      738.58     31.97 o 
  -1  -6   4      437.89      414.99     15.40 o 
   0  -6   4      269.53      248.05     12.44 o 
   1  -6   4       41.93       27.62     11.39 o 
   2  -6   4       33.34       29.30      7.74 o 
   3  -6   4       58.27       48.13     12.70 o 
   4  -6   4       15.23       10.02      7.44 o 
   5  -6   4      285.12      234.84     14.31 o 
   6  -6   4      534.96      523.62     34.40 o 
   7  -6   4      181.12      187.95     26.31 o 
   8  -6   4       28.07       42.50     19.68 o 
  -8  -5   4       34.95       23.04     16.90 o 
  -7  -5   4      112.50      138.34     14.38 o 
  -6  -5   4      215.31      202.45     15.84 o 
  -5  -5   4      445.45      405.33     17.73 o 
  -4  -5   4      276.87      228.35     13.18 o 
  -3  -5   4      301.55      278.69     13.11 o 
  -2  -5   4      661.58      648.79     17.66 o 
  -1  -5   4      212.40      185.97      7.27 o 
   0  -5   4      152.81      140.03     15.28 o 
   1  -5   4      334.25      316.02     13.11 o 
   2  -5   4        6.40       10.29      5.56 o 
   3  -5   4      974.78      921.19     23.54 o 
   4  -5   4        2.09       -3.03      5.55 o 
   5  -5   4      149.81      160.61     24.27 o 
   6  -5   4      243.25      210.99     24.32 o 
   7  -5   4       15.82       12.19     14.72 o 
   8  -5   4        5.94        1.34     15.39 o 
   9  -5   4       78.59       65.03     21.95 o 
  -8  -4   4       72.21       60.32     17.35 o 
  -7  -4   4      367.11      413.37     27.91 o 
  -6  -4   4     1021.43      990.11     39.91 o 
  -5  -4   4      879.95      952.78     62.23 o 
  -4  -4   4     1074.90     1104.31     60.08 o 
  -3  -4   4       99.38       89.33      8.53 o 
  -2  -4   4      264.48      260.41     11.82 o 
  -1  -4   4        9.11       12.86      3.32 o 
   0  -4   4        2.48       -0.04      2.41 o 
   1  -4   4       29.43       32.02      5.69 o 
   2  -4   4       46.44       52.12      7.00 o 
   3  -4   4      374.09      366.69     13.62 o 
   4  -4   4     3292.75     3671.86     55.54 o 
   5  -4   4      940.56     1037.90     24.87 o 
   6  -4   4      338.08      347.22     34.23 o 
   7  -4   4     1002.82      914.24     40.80 o 
   8  -4   4      116.42      113.67     22.08 o 
   9  -4   4        2.66        1.25     15.49 o 
  10  -4   4       68.76       70.98     22.02 o 
  -9  -3   4      125.78      115.69     24.35 o 
  -8  -3   4       20.70       19.49     15.71 o 
  -7  -3   4       85.81       94.50     19.23 o 
  -6  -3   4       26.27       31.93      7.81 o 
  -5  -3   4       45.20       44.60      8.01 o 
  -4  -3   4      425.35      410.76     19.30 o 
  -3  -3   4      321.67      309.59     12.34 o 
  -2  -3   4      190.99      163.61      8.42 o 
  -1  -3   4      376.89      324.17     10.70 o 
   0  -3   4     1001.40      998.56     14.48 o 
   1  -3   4      626.57      544.84     14.31 o 
   2  -3   4      884.60      896.23     19.78 o 
   3  -3   4      107.86       89.04      4.83 o 
   4  -3   4       15.99       10.08      4.96 o 
   5  -3   4      846.00      843.42     17.13 o 
   6  -3   4       13.77        6.61      6.86 o 
   7  -3   4      303.90      304.17     17.79 o 
   8  -3   4      165.71      186.56     15.83 o 
   9  -3   4       31.27       35.39     16.67 o 
  10  -3   4      140.43      162.28     25.09 o 
  -9  -2   4       78.80       87.01     22.95 o 
  -8  -2   4      281.31      296.66     27.11 o 
  -7  -2   4      271.80      322.68     24.90 o 
  -6  -2   4       73.85       56.23     14.40 o 
  -5  -2   4      188.86      177.05     10.80 o 
  -4  -2   4      515.99      522.16     15.92 o 
  -3  -2   4        8.93        0.70      3.97 o 
  -2  -2   4      104.45       87.79      6.75 o 
  -1  -2   4        3.73        0.10      2.86 o 
   0  -2   4       13.08       10.89      2.75 o 
   1  -2   4      266.37      218.01      8.41 o 
   2  -2   4     3018.65     3137.32     44.31 o 
   3  -2   4     6661.31     7313.88     71.95 o 
   4  -2   4     2345.35     2491.25     30.79 o 
   5  -2   4      766.96      745.70     16.33 o 
   6  -2   4     1490.02     1594.46     25.16 o 
   7  -2   4       51.08       54.13     10.05 o 
   8  -2   4      335.50      286.83     16.64 o 
   9  -2   4       39.90       42.63     11.82 o 
  10  -2   4       16.54       10.75     16.29 o 
  -9  -1   4        1.93       -1.98     15.68 o 
  -8  -1   4       98.71       82.31     19.30 o 
  -7  -1   4        0.69      -13.02      9.76 o 
  -6  -1   4      150.01      147.11     19.07 o 
  -5  -1   4      201.30      176.85     13.47 o 
  -4  -1   4     1959.38     1925.07     32.42 o 
  -3  -1   4      503.12      469.18     12.99 o 
  -2  -1   4     2105.26     2170.29     32.10 o 
  -1  -1   4     1099.80     1026.79     17.70 o 
   0  -1   4     1182.00     1166.40     37.20 o 
   1  -1   4      452.02      418.65     10.57 o 
   2  -1   4      194.99      198.53      7.61 o 
   3  -1   4      175.10      157.34      5.80 o 
   4  -1   4      108.31      128.17      6.19 o 
   5  -1   4      146.32      137.06     10.30 o 
   6  -1   4     1189.32     1219.66     20.96 o 
   7  -1   4      734.09      711.07     16.78 o 
   8  -1   4      870.96      905.63     26.27 o 
   9  -1   4      467.38      465.15     28.67 o 
  10  -1   4      157.71      170.89     25.12 o 
  -9   0   4      187.54      183.88     26.15 o 
  -8   0   4      188.70      194.51     24.32 o 
  -7   0   4       13.64        7.90     11.04 o 
  -6   0   4       51.67       41.60     13.31 o 
  -5   0   4      184.76      203.57     19.30 o 
  -4   0   4       70.26       66.44     10.88 o 
  -3   0   4      966.74      999.05     34.05 o 
  -2   0   4      178.73      159.47      6.61 o 
  -1   0   4      441.37      407.86     18.61 o 
   0   0   4     5455.80     5532.71     85.59 o 
   1   0   4     1183.21     1240.25     28.48 o 
   2   0   4     2128.88     2146.71     55.14 o 
   3   0   4     2526.58     2518.86     28.89 o 
   4   0   4       21.72        7.94      2.94 o 
   5   0   4      168.20      149.13      6.84 o 
   6   0   4      139.55      152.82      9.69 o 
   7   0   4      332.02      313.26     18.34 o 
   8   0   4       48.09       63.24     10.62 o 
   9   0   4      130.68      107.18     21.15 o 
  10   0   4       38.51       28.26     18.72 o 
  11   0   4       48.60       38.47     20.93 o 
  -9   1   4      147.63      152.14     24.39 o 
  -8   1   4      176.72      199.63     24.35 o 
  -7   1   4       41.15       49.03     14.11 o 
  -6   1   4      891.42      948.13     37.22 o 
  -5   1   4      302.71      291.83     19.17 o 
  -4   1   4     2094.55     2092.36     43.73 o 
  -3   1   4     1498.84     1426.68     22.44 o 
  -2   1   4      960.07      926.07     16.02 o 
  -1   1   4     1504.92     1584.71     39.92 o 
   0   1   4     3111.05     3261.60     57.89 o 
   1   1   4       66.12       78.41      6.34 o 
   2   1   4      335.87      293.68     11.97 o 
   3   1   4       95.45       80.20      9.25 o 
   4   1   4       76.98       60.95      9.36 o 
   5   1   4     2135.42     2117.04     28.46 o 
   6   1   4     1332.36     1390.82     22.18 o 
   7   1   4     2900.43     2948.11     77.23 o 
   8   1   4     1617.02     1672.01     35.50 o 
   9   1   4      226.83      240.66     25.51 o 
  10   1   4      161.57      216.56     28.23 o 
  11   1   4        7.53       30.88     19.62 o 
  -9   2   4       62.85       25.83     15.43 o 
  -8   2   4       52.69       11.65     14.98 o 
  -7   2   4       21.04       18.40     12.96 o 
  -6   2   4        3.04       -3.62      8.67 o 
  -5   2   4      234.64      211.18     16.80 o 
  -4   2   4     1448.66     1393.92     39.55 o 
  -3   2   4     1041.54     1062.73     31.04 o 
  -2   2   4     1060.02     1020.62     16.67 o 
  -1   2   4     1202.70     1241.42     19.57 o 
   0   2   4      237.15      226.06      9.66 o 
   1   2   4      610.97      610.31     17.89 o 
   2   2   4     1975.08     1991.85     41.92 o 
   3   2   4      208.78      259.39     10.32 o 
   4   2   4        0.64       -1.40      3.27 o 
   5   2   4      617.87      646.38     17.18 o 
   6   2   4      128.15      113.63      7.09 o 
   7   2   4      155.06      150.38     12.28 o 
   8   2   4        3.01      -10.12      6.87 o 
   9   2   4      272.97      296.31     25.51 o 
  10   2   4      441.35      456.16     32.77 o 
  -9   3   4       33.87       39.65     17.57 o 
  -8   3   4      233.21      284.37     28.45 o 
  -7   3   4      246.86      251.35     22.02 o 
  -6   3   4      442.51      423.10     24.90 o 
  -5   3   4      377.93      367.23     21.70 o 
  -4   3   4     1365.06     1344.80     39.23 o 
  -3   3   4      429.28      398.52     18.63 o 
  -2   3   4      105.90      114.15      5.43 o 
  -1   3   4      381.08      393.85     15.01 o 
   0   3   4      141.00      122.22      8.19 o 
   1   3   4     6730.24     6890.86     80.89 o 
   2   3   4     1185.44     1260.11     22.09 o 
   3   3   4     1339.45     1272.78     24.60 o 
   4   3   4     1694.61     1609.99     24.27 o 
   5   3   4     2137.00     2158.28     29.97 o 
   6   3   4     3184.46     3281.93     42.00 o 
   7   3   4     2320.66     2417.90     44.76 o 
   8   3   4      118.00       97.50     12.56 o 
   9   3   4       19.48       -3.96      8.54 o 
  10   3   4        0.49      -20.59     13.73 o 
  -9   4   4       65.70       38.13     13.33 o 
  -8   4   4      269.27      243.57     26.08 o 
  -7   4   4       98.81      125.54     20.83 o 
  -6   4   4      197.73      189.49     20.58 o 
  -5   4   4      170.09      167.88     17.57 o 
  -4   4   4      939.36      895.29     31.87 o 
  -3   4   4     2202.95     2259.10     53.48 o 
  -2   4   4     1473.07     1506.35     24.36 o 
  -1   4   4      734.84      764.62     12.54 o 
   0   4   4     1032.24     1144.51     20.09 o 
   4   4   4       83.98       82.63      7.85 o 
   5   4   4      774.96      790.97     17.05 o 
   6   4   4      357.59      323.93     12.41 o 
   7   4   4       86.31       86.41     13.58 o 
   8   4   4      148.47      158.26     11.39 o 
   9   4   4       77.03       67.90     12.74 o 
  10   4   4      216.08      314.04     34.34 o 
  -8   5   4       69.65       74.30     15.17 o 
  -7   5   4       86.93       88.01     19.59 o 
  -6   5   4      468.37      433.57     26.40 o 
  -5   5   4      317.84      300.31     20.87 o 
  -4   5   4       34.20       27.04      9.89 o 
  -3   5   4      434.26      392.25     19.81 o 
  -2   5   4      432.41      445.64      9.73 o 
  -1   5   4     2414.26     2514.40     38.11 o 
   0   5   4      327.80      290.52     15.59 o 
   1   5   4        6.55       10.62      6.56 o 
   2   5   4        4.89       11.90      6.46 o 
   3   5   4     1008.38     1052.01     34.02 o 
   4   5   4       57.18       59.36      9.33 o 
   5   5   4     1227.60     1097.61     37.54 o 
   6   5   4      778.34      752.69     18.75 o 
   7   5   4        2.26       -1.97      8.36 o 
   8   5   4       35.52       29.59      7.90 o 
   9   5   4       43.89       30.73      9.12 o 
  10   5   4      166.83      189.45     18.56 o 
  -8   6   4      104.17       83.75     16.40 o 
  -7   6   4      156.99      176.24     24.03 o 
  -6   6   4      325.51      327.00     24.80 o 
  -5   6   4     1376.83     1297.72     43.27 o 
  -4   6   4     1447.34     1432.71     44.10 o 
  -3   6   4        2.05       -6.43      7.52 o 
  -2   6   4        4.44        3.01      4.77 o 
  -1   6   4      258.96      258.97     11.21 o 
   0   6   4       10.47       -8.96      6.37 o 
   1   6   4       22.28        6.59      7.74 o 
   2   6   4       40.68       33.51      9.95 o 
   3   6   4      450.59      460.99     22.98 o 
   4   6   4      440.98      385.98     22.88 o 
   5   6   4      348.01      336.67     15.75 o 
   6   6   4      366.78      360.57     16.81 o 
   7   6   4      419.82      433.09     15.92 o 
   8   6   4      140.17      165.51     13.34 o 
   9   6   4      115.84      134.79     12.88 o 
  -7   7   4        4.03      -13.17     19.99 o 
  -6   7   4        0.14        3.20     13.22 o 
  -5   7   4        0.62        9.02     11.58 o 
  -4   7   4       41.29       40.55     12.93 o 
  -3   7   4      101.35      117.51     15.59 o 
  -2   7   4        6.96       13.95      9.15 o 
  -1   7   4      302.21      304.83     13.04 o 
   0   7   4      667.76      678.13     27.55 o 
   1   7   4      327.93      310.49     19.97 o 
   2   7   4        1.56       -5.06      8.13 o 
   3   7   4       38.04       24.39     10.11 o 
   4   7   4        9.40       -9.63      8.67 o 
   5   7   4      205.15      191.89     20.19 o 
   6   7   4       19.05        9.69      8.79 o 
   7   7   4       23.74        0.58     12.10 o 
   8   7   4       66.01       72.37     10.99 o 
   9   7   4       61.97       85.19     19.03 o 
  -6   8   4      222.83      166.03     29.19 o 
  -5   8   4      271.84      276.88     31.43 o 
  -4   8   4        0.39        2.02     10.72 o 
  -3   8   4       25.50        4.42     11.39 o 
  -2   8   4       57.88       65.41     13.66 o 
  -1   8   4      238.35      225.04     12.64 o 
   0   8   4      240.54      228.88     18.50 o 
   1   8   4      157.01      165.93     18.31 o 
   2   8   4      326.74      330.39     23.04 o 
   3   8   4      373.87      358.75     23.94 o 
   4   8   4      304.64      333.72     24.96 o 
   5   8   4      184.23      219.09     22.50 o 
   6   8   4      123.15      136.59     21.51 o 
   7   8   4      103.06       89.57     14.96 o 
   8   8   4        8.58        0.72      9.74 o 
  -5   9   4        3.57       -5.60     19.39 o 
  -4   9   4       70.11       31.49     21.60 o 
  -3   9   4       41.63       35.23     20.16 o 
  -2   9   4      308.48      279.96     25.63 o 
   0   9   4      333.63      308.86     25.20 o 
   1   9   4       41.51       29.38     12.74 o 
   2   9   4        6.87       -0.77     11.01 o 
   3   9   4       23.19       20.83     13.82 o 
   4   9   4       20.88       13.82     13.76 o 
   5   9   4       19.05       38.24     15.52 o 
   6   9   4      123.90       95.78     21.15 o 
   7   9   4       90.77      123.75     22.95 o 
  -4  10   4        1.55       -1.82     19.39 o 
  -3  10   4       24.32       13.57     19.49 o 
  -2  10   4      217.13      180.01     28.90 o 
  -1  10   4       52.04       48.29     18.72 o 
   0  10   4       22.78       16.51     13.50 o 
   1  10   4      171.30      179.15     22.56 o 
   2  10   4       40.02       15.68     14.11 o 
   3  10   4       32.83       37.79     14.66 o 
   4  10   4       55.99       62.82     19.04 o 
   5  10   4        9.79       14.21     15.52 o 
   6  10   4        5.83      -12.00     16.45 o 
  -2  11   4      262.31      190.38     29.73 o 
  -1  11   4      147.16      177.00     28.48 o 
   1  11   4       77.24       91.05     20.00 o 
   2  11   4       22.62        0.83     14.88 o 
   3  11   4       22.91       15.75     16.13 o 
   4  11   4       81.00       66.28     18.91 o 
  -2 -10   5       77.90       96.23     23.27 o 
  -1 -10   5        5.32        9.41     17.25 o 
   0 -10   5       36.43       26.40     15.49 o 
   1 -10   5       10.45       -3.52     14.02 o 
   2 -10   5        2.50        6.38     10.60 o 
   3 -10   5       24.59       31.06     12.72 o 
  -4  -9   5        0.17       -0.80     16.13 o 
  -3  -9   5      126.54      115.37     22.85 o 
  -2  -9   5        7.66      -15.94     10.62 o 
  -1  -9   5      131.69      164.46     23.07 o 
   0  -9   5       63.81       65.35     16.39 o 
   1  -9   5      152.04      179.99     16.17 o 
   2  -9   5      207.87      209.32     18.00 o 
   3  -9   5      274.64      254.69     18.53 o 
   4  -9   5       77.78       74.82     23.30 o 
   5  -9   5       29.74       37.44     21.57 o 
  -5  -8   5      131.43      133.58     24.42 o 
  -4  -8   5      246.03      331.45     30.66 o 
  -3  -8   5       45.61       22.85     14.95 o 
  -2  -8   5        2.67       -7.71     10.91 o 
  -1  -8   5        2.10       -7.81      9.34 o 
   0  -8   5       15.72       13.47      9.01 o 
   1  -8   5       26.33       19.98     17.70 o 
   2  -8   5       17.17       11.89      9.75 o 
   3  -8   5      260.01      278.04     22.93 o 
   4  -8   5      473.63      487.46     21.67 o 
   5  -8   5      193.25      202.48     29.15 o 
   6  -8   5       39.00       45.32     22.05 o 
  -6  -7   5        0.79       -9.54     14.08 o 
  -5  -7   5       64.07       96.93     20.10 o 
  -4  -7   5       81.62       42.91     15.71 o 
  -3  -7   5       11.61       24.39     13.12 o 
  -2  -7   5      640.13      668.21     32.67 o 
  -1  -7   5       40.40       46.21     13.22 o 
   0  -7   5        3.52       -0.37      6.64 o 
   1  -7   5      735.62      710.67     48.02 o 
   2  -7   5      282.36      255.16     15.06 o 
   3  -7   5       19.71       13.79      8.14 o 
   4  -7   5       36.33       26.33      9.12 o 
   5  -7   5        0.56       -9.89     14.50 o 
   6  -7   5        0.22       -7.01     15.59 o 
   7  -7   5        3.81       -9.50     16.77 o 
   8  -7   5       64.22       60.10     22.91 o 
  -7  -6   5      222.32      230.56     18.69 o 
  -6  -6   5      321.48      301.04     17.84 o 
  -5  -6   5        9.27       17.89     13.38 o 
  -4  -6   5      408.82      389.66     25.51 o 
  -3  -6   5      180.93      185.84     20.23 o 
  -2  -6   5       12.84       11.49     11.14 o 
  -1  -6   5      117.02      137.04     22.29 o 
   0  -6   5        1.87       -7.74      7.39 o 
   1  -6   5        3.24       -6.03      7.66 o 
   2  -6   5      403.72      370.85     16.13 o 
   3  -6   5      916.37      942.34     33.28 o 
   4  -6   5      340.99      367.21     16.81 o 
   5  -6   5      271.43      291.73     16.75 o 
   6  -6   5      454.72      405.53     31.43 o 
   7  -6   5      247.96      307.70     31.75 o 
   8  -6   5        0.26        9.02     18.66 o 
  -8  -5   5       77.93       74.57     22.72 o 
  -7  -5   5       66.79       94.02     19.94 o 
  -6  -5   5      417.24      458.37     20.15 o 
  -5  -5   5       25.01       13.04      8.02 o 
  -4  -5   5       29.31        5.13     16.08 o 
  -3  -5   5      538.42      550.69     29.14 o 
  -2  -5   5      510.41      500.72     16.04 o 
  -1  -5   5      198.59      199.14     20.16 o 
   0  -5   5     1204.82     1288.31     50.13 o 
   1  -5   5      107.98       83.57      8.89 o 
   2  -5   5      132.39      134.90     10.84 o 
   3  -5   5      164.48      189.58     12.37 o 
   4  -5   5      526.99      507.27     18.31 o 
   5  -5   5      179.05      175.60     12.98 o 
   6  -5   5      206.36      185.74     24.93 o 
   7  -5   5      229.28      241.46     27.94 o 
   8  -5   5      111.32      164.40     27.20 o 
   9  -5   5        1.95        2.53     16.03 o 
  -8  -4   5        0.52       -6.94     15.27 o 
  -7  -4   5       47.18       32.29     14.24 o 
  -6  -4   5       10.36        1.05      8.44 o 
  -5  -4   5      210.16      217.43     13.54 o 
  -4  -4   5       25.95       27.09      7.48 o 
  -3  -4   5        6.98        1.92      5.34 o 
  -2  -4   5     1664.63     1694.11     30.81 o 
  -1  -4   5      648.01      632.28     15.58 o 
   0  -4   5       31.78       43.99      4.04 o 
   1  -4   5      247.20      217.05     10.64 o 
   2  -4   5     1180.09     1149.00     50.63 o 
   3  -4   5      963.14      990.40     23.68 o 
   4  -4   5      127.66      138.20     11.17 o 
   5  -4   5        5.21       -2.73      5.84 o 
   6  -4   5       84.76       92.43     10.48 o 
   7  -4   5        5.66       -3.78     13.89 o 
   8  -4   5       59.66       32.00     17.31 o 
   9  -4   5        0.56      -21.36     14.24 o 
  -8  -3   5       91.35       83.72     19.46 o 
  -7  -3   5      286.51      296.40     25.67 o 
  -6  -3   5      826.83      861.86     24.83 o 
  -5  -3   5       98.56      117.37     19.03 o 
  -4  -3   5      761.65      760.17     24.32 o 
  -3  -3   5      483.11      471.46     15.15 o 
  -2  -3   5       32.21       18.18      5.09 o 
  -1  -3   5      221.02      222.97     12.88 o 
   0  -3   5        7.58       13.53      2.92 o 
   1  -3   5      811.70      782.01     27.46 o 
   2  -3   5     1318.99     1260.40     38.31 o 
   3  -3   5     1990.09     2061.88     51.59 o 
   4  -3   5      924.99      968.35     16.48 o 
   5  -3   5      753.57      831.78     16.52 o 
   6  -3   5      505.95      508.40     21.99 o 
   7  -3   5      376.54      379.00     26.18 o 
   8  -3   5       96.08       86.95     18.88 o 
   9  -3   5       17.08       24.10     16.71 o 
  10  -3   5      104.84      118.12     24.96 o 
  -9  -2   5       27.06       32.23     18.34 o 
  -8  -2   5        0.00        5.92     14.98 o 
  -7  -2   5        2.93       -2.62     11.26 o 
  -6  -2   5      177.04      181.10     20.99 o 
  -5  -2   5      254.83      244.11     12.74 o 
  -4  -2   5      343.63      347.73     13.62 o 
  -3  -2   5     1500.72     1497.79     28.03 o 
  -2  -2   5     3492.46     3537.28     49.40 o 
  -1  -2   5       42.62       68.30      5.67 o 
   0  -2   5      135.90      107.01      5.81 o 
   1  -2   5      648.73      575.41     10.01 o 
   2  -2   5      625.71      642.19     16.06 o 
   3  -2   5      119.41      125.88      8.64 o 
   4  -2   5      220.08      269.73      8.39 o 
   5  -2   5       30.14       29.39      4.88 o 
   6  -2   5        3.99        0.82      4.90 o 
   7  -2   5      445.08      457.12     14.15 o 
   8  -2   5      248.47      238.07     16.19 o 
   9  -2   5       57.84       90.03     26.23 o 
  -9  -1   5       93.37      108.42     22.79 o 
  -8  -1   5      396.73      347.80     28.64 o 
  -7  -1   5      320.17      367.48     26.82 o 
  -6  -1   5      360.60      335.38     24.00 o 
  -5  -1   5       26.93       22.42      6.18 o 
  -4  -1   5      312.49      299.83     11.95 o 
  -3  -1   5      487.79      483.43     16.72 o 
  -2  -1   5      166.78      148.98     10.54 o 
  -1  -1   5     1043.97     1076.52     24.19 o 
   0  -1   5      322.85      276.04     18.24 o 
   1  -1   5     2335.55     2344.45     48.93 o 
   2  -1   5      159.10      123.91      7.03 o 
   3  -1   5     5717.10     6146.10     77.96 o 
   4  -1   5     4969.90     5381.32     56.80 o 
   5  -1   5      780.96      848.35     16.21 o 
   6  -1   5      444.62      456.46     12.82 o 
   7  -1   5     1011.62     1022.79     20.70 o 
   8  -1   5       50.10       30.29      9.33 o 
   9  -1   5       49.72       51.77     11.32 o 
  10  -1   5       13.67        2.21     16.67 o 
  -9   0   5        3.36       16.67     18.47 o 
  -8   0   5       84.10       92.33     20.26 o 
  -7   0   5        2.53      -13.92      9.28 o 
  -6   0   5      643.09      624.43     31.33 o 
  -5   0   5      820.23      830.27     32.90 o 
  -4   0   5      974.17      924.32     19.89 o 
  -3   0   5     1887.12     1900.87     69.28 o 
  -2   0   5     2660.81     2542.58     36.29 o 
  -1   0   5       17.57       19.70      3.34 o 
   0   0   5     1393.90     1406.77     22.24 o 
   1   0   5       31.27       27.14      5.89 o 
   2   0   5      251.08      252.34     12.51 o 
   3   0   5      988.74     1033.79     17.20 o 
   4   0   5        5.05       -0.65      2.88 o 
   5   0   5      379.12      332.58      9.95 o 
   6   0   5      839.44      863.79     23.21 o 
   7   0   5     1639.69     1717.81     34.86 o 
   8   0   5     1060.00     1137.54     34.14 o 
   9   0   5      130.80      165.61     22.47 o 
  10   0   5       38.60       49.32     19.71 o 
  11   0   5       39.52       69.03     23.14 o 
  -9   1   5      198.40      274.04     31.62 o 
  -8   1   5      192.28      147.79     22.31 o 
  -7   1   5       39.67       36.96     14.79 o 
  -6   1   5      115.83      124.55     17.67 o 
  -5   1   5      111.17      100.07     14.59 o 
  -4   1   5        5.73        0.48      6.56 o 
  -3   1   5       88.35       70.26      9.62 o 
  -2   1   5      230.06      204.33      7.58 o 
  -1   1   5     4230.03     4329.85     54.56 o 
   0   1   5      504.04      586.61     12.70 o 
   1   1   5     1835.16     1845.28     38.85 o 
   2   1   5     6151.61     6255.67    107.85 o 
   3   1   5    12879.25    13624.54    220.91 o 
   4   1   5      115.76      107.26      5.68 o 
   5   1   5      545.34      530.09     12.22 o 
   6   1   5       79.86       67.90      9.77 o 
   7   1   5      985.05      938.09     19.16 o 
   8   1   5     1721.18     1625.31     34.90 o 
   9   1   5       56.55       55.72     18.43 o 
  10   1   5        2.57        4.80     16.55 o 
  11   1   5       64.37       46.28     22.40 o 
  -9   2   5      191.63      197.65     28.00 o 
  -8   2   5      172.01      219.25     25.63 o 
  -7   2   5       97.13      109.48     19.84 o 
  -6   2   5      656.93      612.11     30.63 o 
  -5   2   5      328.02      282.36     19.81 o 
  -4   2   5     1636.62     1597.78     44.29 o 
  -3   2   5     1593.94     1575.14     24.44 o 
  -2   2   5      402.48      386.03      9.99 o 
  -1   2   5       90.87      128.31      6.24 o 
   0   2   5      151.51      138.73      8.51 o 
   1   2   5      808.05      850.84     23.17 o 
   2   2   5      149.63      128.36      9.28 o 
   3   2   5     1648.28     1630.99     39.11 o 
   4   2   5     1854.11     1891.07     31.92 o 
   5   2   5      864.08      863.17     32.64 o 
   6   2   5      478.43      430.04     11.70 o 
   7   2   5     1775.41     1803.30     36.34 o 
   8   2   5      588.21      550.15     20.32 o 
   9   2   5      371.91      406.34     28.43 o 
  10   2   5      521.47      536.26     35.04 o 
  11   2   5       28.78       25.60     20.74 o 
  -9   3   5       40.22       20.71     18.37 o 
  -8   3   5        6.28       -9.09     14.08 o 
  -7   3   5      111.77      106.82     18.72 o 
  -6   3   5        3.55       -1.22     10.34 o 
  -5   3   5      574.18      532.77     26.31 o 
  -4   3   5      234.31      228.40     16.67 o 
  -3   3   5     1692.95     1792.32     46.15 o 
  -2   3   5      816.11      784.30     15.42 o 
  -1   3   5       26.23       95.15     17.51 o 
   0   3   5       54.60       92.36      8.00 o 
   1   3   5     4126.84     4282.31     78.63 o 
   2   3   5      539.25      545.03     20.07 o 
   3   3   5      434.26      435.29     18.79 o 
   4   3   5      420.96      461.43     14.56 o 
   5   3   5      126.69      136.82     10.36 o 
   6   3   5      305.52      275.19     25.07 o 
   7   3   5      705.51      739.87     22.82 o 
   8   3   5      278.98      282.01     15.87 o 
   9   3   5       11.41       20.68     11.36 o 
  10   3   5      356.15      396.51     31.23 o 
  -8   4   5       95.56       80.36     20.77 o 
  -7   4   5      363.72      351.00     27.11 o 
  -6   4   5      438.99      429.66     26.40 o 
  -5   4   5        2.19       -9.06      7.30 o 
  -4   4   5        3.61        4.74      7.49 o 
  -3   4   5       25.65       28.07      8.58 o 
  -2   4   5       25.25       15.73      4.33 o 
  -1   4   5       62.98       51.28      5.53 o 
   0   4   5      233.19      307.73     14.69 o 
   1   4   5      253.52      230.19      9.35 o 
   2   4   5      813.07      751.76     32.61 o 
   3   4   5     2022.83     2040.99     33.82 o 
   4   4   5      487.20      439.25     14.56 o 
   5   4   5     1491.17     1451.45     24.23 o 
   6   4   5     3112.68     3141.00     42.01 o 
   7   4   5     2026.82     1939.36     40.37 o 
   8   4   5       13.53        2.78     16.85 o 
   9   4   5       17.61       10.67      9.17 o 
  10   4   5        4.21      -22.56     16.07 o 
  -8   5   5       90.36      107.82     23.07 o 
  -7   5   5       74.92       79.65     18.08 o 
  -6   5   5      304.38      280.12     23.59 o 
  -5   5   5       18.03       12.64     10.82 o 
  -4   5   5       23.22        8.61      8.83 o 
  -3   5   5      680.34      697.10     28.19 o 
  -2   5   5      249.28      217.39     20.95 o 
  -1   5   5       69.10       67.15      5.50 o 
   0   5   5       58.40       62.06      6.28 o 
   1   5   5      214.94      181.67      9.04 o 
   2   5   5       67.25       53.04      6.75 o 
   3   5   5      153.34      163.15     16.75 o 
   4   5   5      385.94      393.04     16.77 o 
   5   5   5       62.33       60.93      7.19 o 
   6   5   5     1074.12     1010.30     21.82 o 
   7   5   5      148.61      158.61     11.04 o 
   8   5   5        2.83        5.11      7.09 o 
   9   5   5       17.68        9.34     10.17 o 
  10   5   5      127.95      133.59     16.54 o 
  -7   6   5       36.33       59.97     19.04 o 
  -6   6   5       11.57        3.04     11.78 o 
  -5   6   5       29.37       18.56     12.86 o 
  -4   6   5       34.16       37.22     12.42 o 
  -3   6   5      245.03      224.56     17.15 o 
  -2   6   5      703.88      721.59     28.99 o 
  -1   6   5      220.54      228.16      8.46 o 
   2   6   5      120.73      127.18     14.59 o 
   3   6   5      284.67      262.29     18.95 o 
   5   6   5      704.41      705.58     22.35 o 
   6   6   5      616.66      564.72     17.20 o 
   7   6   5       30.90       20.75      8.24 o 
   8   6   5      122.97      113.19     11.79 o 
   9   6   5        8.44       11.68      8.70 o 
  -7   7   5       30.99        8.70     16.03 o 
  -6   7   5      169.08      183.50     22.31 o 
  -5   7   5       90.21       74.92     16.55 o 
  -4   7   5      521.67      508.52     27.59 o 
  -3   7   5      239.31      245.43     19.49 o 
  -2   7   5       19.55       10.24     10.21 o 
  -1   7   5       63.22       54.85     12.45 o 
   0   7   5        4.07       -9.25      7.36 o 
   1   7   5      212.09      204.24     17.15 o 
   2   7   5      282.49      271.80     20.03 o 
   3   7   5       78.43       37.41     12.06 o 
   4   7   5      413.91      441.69     25.67 o 
   5   7   5      191.42      210.54     21.15 o 
   6   7   5       58.48       71.33     25.55 o 
   7   7   5       42.10       46.10      9.87 o 
   8   7   5       65.92       67.22     10.60 o 
   9   7   5        0.56      -11.99      8.00 o 
  -5   8   5      139.49      126.22     19.81 o 
  -4   8   5      118.65      131.50     19.49 o 
  -3   8   5      240.07      233.10     19.94 o 
  -2   8   5      628.13      661.01     29.73 o 
  -1   8   5      157.53      181.14     13.06 o 
   0   8   5       32.98       39.49     12.13 o 
   1   8   5        9.35        8.16     10.18 o 
   2   8   5        1.76        2.53     10.14 o 
   3   8   5        3.52        0.64     10.72 o 
   4   8   5        1.47      -17.19     11.46 o 
   5   8   5       50.26       40.48     15.27 o 
   7   8   5      163.24      168.88     23.46 o 
   8   8   5      195.67      218.41     21.54 o 
  -5   9   5       94.65       72.10     23.71 o 
  -2   9   5       28.36       20.96     12.19 o 
  -1   9   5       86.17      108.78     16.55 o 
   0   9   5      105.26      106.57     16.64 o 
   1   9   5      187.14      183.02     20.32 o 
   2   9   5      126.06      133.99     18.95 o 
   3   9   5      294.70      322.33     25.60 o 
   4   9   5      124.41      133.03     20.93 o 
   5   9   5       21.34       37.38     16.00 o 
   6   9   5      165.35      195.34     26.24 o 
   7   9   5       91.95      105.32     16.23 o 
  -4  10   5       29.73       17.15     20.42 o 
  -3  10   5      193.53      152.33     27.94 o 
  -2  10   5       13.55      -13.79     17.38 o 
  -1  10   5        0.80       -0.16     15.23 o 
   0  10   5      144.00      139.46     15.33 o 
   1  10   5        4.69      -13.76     10.82 o 
   2  10   5       36.47       12.67     13.34 o 
   3  10   5        0.68      -17.91     11.94 o 
   4  10   5       15.64        2.11     15.39 o 
   5  10   5       25.60        8.03     14.82 o 
   6  10   5      135.00      145.90     23.46 o 
  -2  11   5       86.34       83.53     24.16 o 
  -1  11   5      256.60      264.75     32.51 o 
   1  11   5       83.39      112.07     20.58 o 
   2  11   5       87.90       70.72     19.23 o 
   3  11   5      132.92      174.41     25.22 o 
   4  11   5       21.18       27.97     18.34 o 
   0 -10   6       45.57       58.50     17.99 o 
   1 -10   6      145.96      147.43     23.81 o 
  -3  -9   6      157.05      203.92     27.75 o 
  -2  -9   6       80.87       68.29     18.31 o 
  -1  -9   6        1.15       -3.74     13.66 o 
   0  -9   6       12.25        5.60     13.95 o 
   1  -9   6        1.31       -2.75     10.43 o 
   2  -9   6       88.47       99.20     17.01 o 
   3  -9   6       42.74       29.42     12.19 o 
   4  -9   6       37.03       35.00     12.38 o 
   5  -9   6       29.53       25.44     21.31 o 
  -5  -8   6       77.70       54.12     19.39 o 
  -4  -8   6       39.71       43.78     17.83 o 
  -3  -8   6       25.93       14.08     14.79 o 
  -2  -8   6        1.07       -5.60     12.26 o 
  -1  -8   6       97.54       95.33     19.07 o 
   0  -8   6      154.58      157.74     22.11 o 
   1  -8   6      410.32      409.07     19.28 o 
   2  -8   6      324.69      330.26     18.02 o 
   3  -8   6      124.23      135.56     15.34 o 
   4  -8   6       65.95       67.28     13.11 o 
   5  -8   6       63.04       52.87     21.06 o 
   6  -8   6        0.22       -5.34     19.23 o 
  -6  -7   6       19.43       43.84     17.99 o 
  -5  -7   6       17.00        4.10     14.47 o 
  -4  -7   6      325.52      316.89     26.75 o 
  -3  -7   6      511.88      526.50     31.78 o 
  -2  -7   6       12.97       15.36     12.77 o 
  -1  -7   6       18.26       10.50     11.68 o 
   0  -7   6       62.26       44.31      9.72 o 
   1  -7   6      262.61      250.86     15.04 o 
   2  -7   6      231.71      228.34     14.67 o 
   3  -7   6      413.32      435.97     23.51 o 
   4  -7   6      485.06      531.16     21.78 o 
   5  -7   6      182.96      190.55     16.04 o 
   6  -7   6      134.64      151.69     25.44 o 
   7  -7   6       32.89       18.72     19.17 o 
  -6  -6   6       29.43       19.07     15.62 o 
  -5  -6   6       89.03      134.92     20.35 o 
  -4  -6   6        1.46        4.74     11.52 o 
  -3  -6   6        3.55        7.39      9.82 o 
  -2  -6   6      279.60      263.83     21.25 o 
  -1  -6   6       55.73       63.40     13.47 o 
   0  -6   6      185.73      198.15     13.18 o 
   1  -6   6      288.19      254.24     33.54 o 
   2  -6   6       90.23       90.91     10.76 o 
   3  -6   6       12.89        6.19      7.55 o 
   4  -6   6       25.17        0.46      7.82 o 
   5  -6   6       37.24       29.28      9.20 o 
   6  -6   6       35.23       30.02     18.31 o 
   7  -6   6       52.10       64.61     22.15 o 
   8  -6   6       70.96       35.81     21.06 o 
  -7  -5   6      139.04      116.84     23.04 o 
  -6  -5   6       48.43       34.48     10.74 o 
  -5  -5   6       97.51       90.28     11.83 o 
  -4  -5   6       71.94       57.97      9.22 o 
  -3  -5   6      620.40      590.28     29.67 o 
  -2  -5   6      312.99      345.88     21.86 o 
  -1  -5   6      322.56      323.86     21.35 o 
   0  -5   6      756.63      787.86     21.29 o 
   1  -5   6      590.40      577.62     18.70 o 
   2  -5   6      462.36      461.27     17.06 o 
   3  -5   6     1115.41     1140.56     28.28 o 
   4  -5   6      363.48      359.53     16.50 o 
   5  -5   6      181.05      168.75     12.83 o 
   6  -5   6      279.11      281.73     15.79 o 
   7  -5   6       81.30       69.99     19.33 o 
   8  -5   6        1.28       -9.92     15.91 o 
   9  -5   6        1.28      -26.26     17.51 o 
  -8  -4   6       84.36       70.50     21.09 o 
  -7  -4   6      103.45       99.33     20.90 o 
  -6  -4   6      606.70      664.76     23.58 o 
  -5  -4   6        3.50       -5.77      6.64 o 
  -4  -4   6       85.45       77.10      9.79 o 
  -3  -4   6       71.73       72.74      9.00 o 
  -2  -4   6      258.08      247.18     11.63 o 
  -1  -4   6       29.67       23.76      7.36 o 
   0  -4   6      529.55      500.44     27.35 o 
   1  -4   6      161.57      172.66     10.16 o 
   2  -4   6       40.51       25.50      6.27 o 
   3  -4   6      427.84      410.33     15.72 o 
   4  -4   6      429.56      461.23     17.19 o 
   5  -4   6      320.29      324.22     16.35 o 
   6  -4   6      471.49      491.96     19.06 o 
   7  -4   6      388.57      431.45     29.76 o 
   8  -4   6      141.43      133.16     22.88 o 
   9  -4   6      131.78      123.66     23.78 o 
  -8  -3   6       50.18       51.91     19.30 o 
  -7  -3   6       11.02        8.42     12.26 o 
  -6  -3   6        1.03        7.04     11.68 o 
  -5  -3   6      207.96      222.23     19.83 o 
  -4  -3   6     1115.46     1115.91     26.45 o 
  -3  -3   6      741.15      713.16     38.63 o 
  -2  -3   6      229.45      235.46     10.78 o 
  -1  -3   6     2297.37     2312.85     56.13 o 
   0  -3   6       30.46       12.78      5.66 o 
   1  -3   6      365.79      317.61     12.15 o 
   2  -3   6     2080.75     2091.07     39.20 o 
   3  -3   6      776.44      807.33     24.16 o 
   4  -3   6        5.13       -2.98      5.37 o 
   5  -3   6      458.33      445.96     16.67 o 
   6  -3   6       12.71        4.31      6.73 o 
   7  -3   6      140.34      124.96     12.05 o 
   8  -3   6       28.93       45.60     16.29 o 
   9  -3   6       15.38       25.19     17.92 o 
  10  -3   6      209.88      230.48     30.79 o 
  -8  -2   6      243.00      245.52     28.67 o 
  -7  -2   6      370.50      382.91     29.31 o 
  -6  -2   6      206.03      231.25     23.39 o 
  -5  -2   6       24.03       16.79      7.05 o 
  -4  -2   6      738.79      788.44     21.12 o 
  -3  -2   6      134.43      137.68      9.89 o 
  -2  -2   6       73.16       76.50     13.17 o 
  -1  -2   6      165.96      188.96     10.24 o 
   0  -2   6      361.84      433.67     11.43 o 
   1  -2   6     1691.13     1674.75     25.83 o 
   2  -2   6      841.83      869.10     20.02 o 
   3  -2   6     3393.68     3558.56     52.36 o 
   4  -2   6     1108.28     1079.33     17.85 o 
   5  -2   6     1446.34     1464.17     23.15 o 
   6  -2   6      701.72      749.91     16.88 o 
   7  -2   6      282.63      298.16     12.16 o 
   8  -2   6       26.70       16.76     10.10 o 
   9  -2   6       48.34       45.32     17.60 o 
  -8  -1   6       42.29       21.67     15.71 o 
  -7  -1   6       44.79       29.51     14.72 o 
  -6  -1   6      209.30      204.56     22.79 o 
  -5  -1   6     1518.17     1582.16     49.12 o 
  -4  -1   6      215.66      212.99     10.87 o 
  -3  -1   6      810.78      766.08     18.68 o 
  -2  -1   6     2426.59     2468.88     37.65 o 
  -1  -1   6       71.74       44.13      5.03 o 
   0  -1   6     1039.36     1293.10     33.86 o 
   1  -1   6     2633.08     2636.12     77.64 o 
   2  -1   6        2.16        0.52      4.88 o 
   3  -1   6       24.03       12.98      4.80 o 
   4  -1   6      211.27      254.35      8.52 o 
   5  -1   6      679.51      681.07     14.75 o 
   6  -1   6     1115.17     1125.48     20.88 o 
   7  -1   6       55.64       61.86      8.18 o 
   8  -1   6      112.86       98.16     10.55 o 
   9  -1   6      116.32      116.34     14.72 o 
  10  -1   6      124.52      127.34     23.04 o 
  -8   0   6      279.58      227.54     27.20 o 
  -7   0   6      172.60      174.48     23.81 o 
  -6   0   6      438.38      446.82     27.39 o 
  -5   0   6      218.00      270.83     20.90 o 
  -4   0   6      105.14       97.46     12.18 o 
  -3   0   6       65.88       60.90     17.04 o 
  -2   0   6       91.01       95.30      9.44 o 
  -1   0   6     2430.71     2446.36     35.73 o 
   0   0   6      702.47      678.44     14.79 o 
   1   0   6     3105.10     3115.64     61.86 o 
   2   0   6     6793.20     7478.73    129.67 o 
   3   0   6     4824.22     4710.79     88.20 o 
   4   0   6       68.93       51.33      5.42 o 
   5   0   6     1158.46     1156.05     32.66 o 
   6   0   6      147.84      169.99      9.20 o 
   7   0   6      304.87      266.58     11.48 o 
   8   0   6      198.98      207.75     19.18 o 
   9   0   6      204.18      184.33     23.23 o 
  10   0   6        7.16      -18.63     13.54 o 
  -8   1   6       30.98       22.47     16.77 o 
  -7   1   6      105.15      112.17     19.59 o 
  -6   1   6      733.58      765.24     35.87 o 
  -5   1   6      428.06      408.92     24.58 o 
  -4   1   6      386.72      382.75     20.83 o 
  -3   1   6     1644.60     1580.01     26.82 o 
  -2   1   6       45.36       54.82      7.18 o 
  -1   1   6      308.08      381.65     11.00 o 
   0   1   6      190.01      184.19      7.75 o 
   1   1   6       87.45       87.65      9.15 o 
   2   1   6     1876.78     2007.76     44.48 o 
   3   1   6      622.81      637.68     22.56 o 
   4   1   6     1644.25     1563.55     27.74 o 
   5   1   6       20.46        4.71      5.36 o 
   6   1   6      985.56     1045.72     19.40 o 
   7   1   6     1551.94     1563.81     26.24 o 
   8   1   6      901.58      907.85     25.63 o 
   9   1   6       81.27      109.05     12.64 o 
  10   1   6       51.49       60.68     18.95 o 
  11   1   6        4.38       31.62     18.05 o 
  -8   2   6      181.00      190.29     26.98 o 
  -7   2   6       66.47       48.29     16.48 o 
  -6   2   6        8.65       15.59     11.10 o 
  -5   2   6      174.25      154.06     18.24 o 
  -4   2   6        1.11       -0.77      7.30 o 
  -3   2   6       37.04       37.79      4.75 o 
  -2   2   6      520.29      470.29     12.06 o 
  -1   2   6     1224.91     1218.75     33.89 o 
   0   2   6      453.95      429.82     15.71 o 
   1   2   6     6966.42     7606.58    129.13 o 
   2   2   6     1596.98     1661.30     39.30 o 
   3   2   6     3440.71     3627.29     71.78 o 
   4   2   6     3892.71     4184.23     82.28 o 
   5   2   6     1044.59     1046.94     34.64 o 
   6   2   6      114.44      113.47     17.31 o 
   7   2   6        4.91        1.84      6.80 o 
   8   2   6      434.92      411.83     17.95 o 
   9   2   6        7.52       -1.67      8.79 o 
  10   2   6        1.32        0.48     15.46 o 
  -8   3   6      109.24      116.10     22.21 o 
  -7   3   6        3.87        1.38     14.27 o 
  -6   3   6       52.13       55.04     16.00 o 
  -5   3   6      175.51      183.02     19.17 o 
  -4   3   6      707.97      659.28     28.45 o 
  -3   3   6      430.62      425.37     21.83 o 
  -2   3   6       39.48       38.82      8.90 o 
  -1   3   6        3.68        3.42      3.46 o 
   0   3   6      629.84      705.14     21.54 o 
   1   3   6      638.07      656.91     21.76 o 
   2   3   6     2634.80     2667.67     56.64 o 
   3   3   6     2211.64     2379.81     53.92 o 
   4   3   6      731.92      766.33     27.59 o 
   5   3   6      485.91      442.22     25.71 o 
   6   3   6     1114.56     1063.15     36.34 o 
   7   3   6       52.60       47.98      9.72 o 
   8   3   6       86.64      101.87     33.78 o 
   9   3   6       85.52       89.97     12.47 o 
  10   3   6       32.59        4.61     17.54 o 
  -8   4   6        8.28        1.18     15.36 o 
  -7   4   6       10.64       -3.55     12.26 o 
  -6   4   6        1.22        3.81     11.65 o 
  -5   4   6       70.36       79.72     14.63 o 
  -4   4   6      564.78      496.64     25.19 o 
  -3   4   6      870.60      896.64     32.35 o 
  -2   4   6      776.67      786.77     17.16 o 
  -1   4   6      157.58      151.75     17.09 o 
   0   4   6      105.62      100.26     10.14 o 
   1   4   6      899.58      842.62     26.53 o 
   2   4   6     1735.67     1853.25     45.19 o 
   3   4   6     1432.58     1486.15     41.06 o 
   4   4   6       84.94       57.28     11.39 o 
   5   4   6        4.28        0.71      5.40 o 
   6   4   6      185.67      174.69     13.41 o 
   7   4   6      954.28      939.13     26.78 o 
   8   4   6      749.61      724.68     24.99 o 
   9   4   6        2.83        7.43     22.16 o 
  10   4   6       96.32       99.73     14.51 o 
  -8   5   6       80.72       56.07     20.67 o 
  -7   5   6       41.10       18.95     16.03 o 
  -6   5   6      196.73      210.41     23.04 o 
  -5   5   6       41.52       26.85     12.38 o 
  -4   5   6        4.46      -11.04      7.36 o 
  -3   5   6      200.29      182.96     16.00 o 
  -2   5   6      106.76      101.00     13.89 o 
  -1   5   6      477.83      553.41     15.48 o 
   0   5   6      303.36      302.68     15.94 o 
   1   5   6      359.46      343.60     20.80 o 
   2   5   6     1075.98     1047.37     22.84 o 
   3   5   6      169.49      152.61     18.88 o 
   4   5   6      178.61      168.85     10.90 o 
   5   5   6      547.54      524.28     18.11 o 
   6   5   6      272.20      261.23     12.38 o 
   7   5   6       78.24       74.05     11.27 o 
   8   5   6      138.89      107.52     13.22 o 
   9   5   6        0.64       -1.37      9.36 o 
  10   5   6        2.86       -4.70     10.64 o 
  -7   6   6       31.69       33.35     16.45 o 
  -6   6   6      151.69      165.45     22.15 o 
  -5   6   6      273.13      280.37     22.85 o 
  -4   6   6      281.04      305.78     22.21 o 
  -3   6   6       34.70       31.71     12.16 o 
  -2   6   6       17.40        9.34      9.18 o 
  -1   6   6       31.13       27.27     14.34 o 
   0   6   6      104.75       82.39      8.02 o 
   1   6   6      129.01      129.45      9.94 o 
   2   6   6       22.58       12.58      6.63 o 
   3   6   6       86.91       76.55      8.79 o 
   4   6   6      309.77      267.42     13.60 o 
   5   6   6      490.25      462.21     18.05 o 
   6   6   6     1454.70     1466.51     35.99 o 
   7   6   6      721.25      687.99     28.90 o 
   8   6   6       60.74       84.72     13.51 o 
   9   6   6       16.85       17.30     11.42 o 
  -6   7   6       22.46        0.42     14.43 o 
  -5   7   6      142.52      148.52     21.31 o 
  -4   7   6      128.58      131.88     18.98 o 
  -3   7   6       37.16       36.19     12.13 o 
  -2   7   6      135.64      172.24     19.30 o 
  -1   7   6      327.75      343.00     21.60 o 
   0   7   6        5.49        8.54      6.37 o 
   1   7   6      461.87      425.70     15.97 o 
   2   7   6      282.71      233.52     12.87 o 
   3   7   6       99.26      100.18     10.79 o 
   4   7   6      218.39      230.81     15.40 o 
   5   7   6      133.28      122.77     15.52 o 
   6   7   6      113.22      114.13     13.38 o 
   7   7   6      104.19      105.88     13.77 o 
   8   7   6       59.79       54.69     10.52 o 
   9   7   6      105.91      109.05     13.31 o 
  -6   8   6      151.64      168.20     23.97 o 
  -5   8   6       55.64       90.79     19.14 o 
  -4   8   6       15.91       26.88     13.89 o 
  -3   8   6        9.89        4.13     11.17 o 
  -2   8   6       23.10       14.56     11.58 o 
  -1   8   6      131.08      108.74     17.47 o 
   0   8   6       45.30       48.77      8.66 o 
   4   8   6      362.44      342.07     23.81 o 
   5   8   6      600.96      583.51     22.45 o 
   6   8   6      562.32      532.43     23.07 o 
   7   8   6       20.20       17.55     11.29 o 
   8   8   6       17.86        0.06     12.20 o 
  -3   9   6      255.76      241.01     21.28 o 
  -2   9   6      172.16      225.04     22.05 o 
  -1   9   6       18.37       18.95     11.62 o 
   1   9   6      180.44      190.22     21.15 o 
   2   9   6       16.30        2.46     11.74 o 
   3   9   6        9.04       14.11     12.70 o 
   5   9   6        4.16       10.18     15.23 o 
   6   9   6        1.87      -18.94     12.63 o 
   7   9   6       50.53       52.24     15.71 o 
   1  10   6      308.09      308.37     25.47 o 
   2  10   6      160.22      169.32     21.89 o 
   3  10   6       58.20       69.48     17.31 o 
   4  10   6       68.50       66.24     18.43 o 
   6  10   6        2.29        4.34     13.42 o 
  -1  11   6        7.07       -3.17     17.60 o 
   1  11   6       38.31       30.15     16.29 o 
   2  11   6       14.96       -0.35     14.47 o 
   3  11   6        0.42        1.09     15.36 o 
   4  11   6       12.74        3.20     16.74 o 
  -2  -9   7       60.61       65.41     20.80 o 
  -1  -9   7      171.74      220.62     25.86 o 
   0  -9   7       84.66       98.57     20.10 o 
   1  -9   7      156.08      164.68     24.90 o 
   2  -9   7      174.28      171.54     17.62 o 
   3  -9   7       44.62       43.17     12.77 o 
   4  -9   7       18.14       15.42     12.33 o 
  -4  -8   7       28.20       35.65     18.02 o 
  -3  -8   7      108.20      109.86     21.28 o 
  -2  -8   7       63.82       78.25     18.47 o 
  -1  -8   7       41.67       17.57     14.08 o 
   0  -8   7       12.19        7.10     13.60 o 
   1  -8   7       37.06       48.47     12.09 o 
   2  -8   7       79.80       70.69     26.02 o 
   3  -8   7      132.07      122.97     16.87 o 
   4  -8   7      195.58      227.97     19.41 o 
   5  -8   7       29.93       10.88     18.98 o 
   6  -8   7       17.78       26.91     20.26 o 
  -5  -7   7      209.66      183.60     25.54 o 
  -4  -7   7       13.67       41.38     16.64 o 
  -3  -7   7       55.29       76.87     17.60 o 
  -2  -7   7      204.43      242.58     25.03 o 
  -1  -7   7      130.50      154.47     20.93 o 
   0  -7   7      216.06      226.79     15.08 o 
   1  -7   7      614.96      608.21     22.30 o 
   2  -7   7      236.71      252.94     17.04 o 
   3  -7   7       81.72       80.35     16.42 o 
   4  -7   7       33.17       29.47     10.12 o 
   5  -7   7        1.12      -10.32      9.21 o 
   6  -7   7        0.38      -14.88     17.06 o 
   7  -7   7        1.87      -25.22     19.49 o 
  -6  -6   7       74.09      100.71     20.23 o 
  -5  -6   7       70.89       44.55     16.58 o 
  -4  -6   7       28.98       34.47     14.72 o 
  -3  -6   7      247.76      295.28     24.51 o 
  -2  -6   7        0.79       -4.67      9.73 o 
  -1  -6   7      144.67      165.16     19.84 o 
   0  -6   7       35.98       30.30      8.16 o 
   1  -6   7      626.88      614.19     21.23 o 
   2  -6   7      293.84      303.14     15.95 o 
   3  -6   7      438.13      451.54     27.30 o 
   4  -6   7      506.72      485.56     21.87 o 
   5  -6   7      287.06      292.42     17.23 o 
   6  -6   7       67.30       93.03     16.15 o 
   7  -6   7       50.65       77.25     22.98 o 
   8  -6   7        9.27      -25.49     16.99 o 
  -7  -5   7       95.56      108.26     20.96 o 
  -6  -5   7      200.58      228.48     18.52 o 
  -5  -5   7      170.67      231.79     23.62 o 
  -4  -5   7       41.86       47.88     13.22 o 
  -3  -5   7      134.13      158.92     19.04 o 
  -2  -5   7      249.96      253.39     20.07 o 
  -1  -5   7      305.40      300.53     21.41 o 
   0  -5   7      552.40      527.43     27.30 o 
   1  -5   7      567.32      555.87     19.16 o 
   2  -5   7       22.43       13.83      7.33 o 
   3  -5   7        6.25        4.39      6.76 o 
   4  -5   7      231.19      231.28     21.99 o 
   5  -5   7      327.58      334.63     16.80 o 
   6  -5   7      102.91      105.44     12.25 o 
   7  -5   7      109.14      117.13     22.95 o 
   8  -5   7      261.49      267.79     32.67 o 
   9  -5   7      137.09      138.83     27.81 o 
  -7  -4   7       56.23       37.83     16.51 o 
  -6  -4   7        8.23        8.06     14.40 o 
  -5  -4   7        3.78       -1.88      7.59 o 
  -4  -4   7      611.40      562.19     30.87 o 
  -3  -4   7       16.79        4.31      6.26 o 
  -2  -4   7      223.77      220.76     11.83 o 
  -1  -4   7     1335.16     1302.14     41.51 o 
   0  -4   7      762.72      782.45     30.91 o 
   1  -4   7     1094.76     1119.02     26.05 o 
   2  -4   7      580.44      518.63     17.57 o 
   3  -4   7     1980.02     1932.24     52.55 o 
   4  -4   7      214.78      232.90     13.49 o 
   5  -4   7      146.00      146.81     12.77 o 
   6  -4   7       81.74       78.38     17.71 o 
   7  -4   7       64.52       65.84     10.77 o 
   8  -4   7       10.88        3.81     16.00 o 
   9  -4   7        2.09        4.86     17.79 o 
  -7  -3   7      209.05      251.35     28.64 o 
  -6  -3   7      452.94      489.28     31.04 o 
  -5  -3   7      227.36      234.67     15.52 o 
  -4  -3   7       20.65        4.58      7.71 o 
  -3  -3   7       13.05        4.70      5.95 o 
  -2  -3   7       13.64        6.38      5.17 o 
  -1  -3   7        1.97        1.30      3.94 o 
   0  -3   7       12.09       10.31      4.40 o 
   1  -3   7        0.21        0.77      3.03 o 
   2  -3   7      241.42      234.80     17.25 o 
   3  -3   7      631.30      638.02     19.09 o 
   4  -3   7     2086.29     2109.31     51.16 o 
   5  -3   7      473.09      447.74     17.41 o 
   6  -3   7      153.69      174.02     15.22 o 
   7  -3   7      472.48      443.77     19.09 o 
   8  -3   7      401.37      403.00     29.31 o 
   9  -3   7      164.82      171.18     25.41 o 
  10  -3   7      243.98      226.38     30.66 o 
  -8  -2   7       28.68       36.58     18.34 o 
  -7  -2   7        8.77       10.72     14.69 o 
  -6  -2   7        3.22        9.18     12.93 o 
  -5  -2   7        1.09        1.70     10.50 o 
  -4  -2   7        4.22       -1.74      5.72 o 
  -3  -2   7      914.23      921.83     22.38 o 
  -2  -2   7     1232.82     1223.39     25.19 o 
  -1  -2   7     2187.33     2235.77     35.72 o 
   0  -2   7      779.04      787.28     17.33 o 
   1  -2   7     3275.76     3350.08     45.88 o 
   2  -2   7      389.43      362.00     13.19 o 
   3  -2   7      380.86      354.90     13.55 o 
   4  -2   7        0.47       -6.48      4.54 o 
   5  -2   7      240.28      216.87      9.00 o 
   6  -2   7      110.64      112.67     11.09 o 
   7  -2   7      248.39      232.87     14.08 o 
   8  -2   7      158.03      183.45     14.58 o 
   9  -2   7      149.81      178.00     25.06 o 
  -8  -1   7      177.49      220.75     28.99 o 
  -7  -1   7      193.93      207.44     26.24 o 
  -6  -1   7      497.21      499.07     29.63 o 
  -5  -1   7      209.57      200.81     22.11 o 
  -4  -1   7      656.71      620.98     18.48 o 
  -3  -1   7      121.25      125.31      9.35 o 
  -2  -1   7        0.75        0.23      3.95 o 
  -1  -1   7      789.00      715.71     17.01 o 
   0  -1   7      157.49      115.44     11.95 o 
   1  -1   7        2.76        0.94      3.11 o 
   2  -1   7      831.08      753.24     26.40 o 
   3  -1   7     2244.14     2305.64     49.60 o 
   4  -1   7     2076.19     2061.89     36.19 o 
   5  -1   7      808.06      795.52     16.41 o 
   6  -1   7     2161.19     2120.90     31.27 o 
   7  -1   7      976.32      965.83     20.71 o 
   8  -1   7       46.68       43.46      8.11 o 
   9  -1   7        0.45      -13.60      9.11 o 
  -8   0   7       23.42       -8.54     13.47 o 
  -7   0   7       27.40       34.95     14.98 o 
  -6   0   7      132.01      146.41     21.19 o 
  -5   0   7      410.98      429.44     25.73 o 
  -4   0   7      241.57      250.26     18.56 o 
  -3   0   7     1177.11     1093.89     31.43 o 
  -2   0   7     1892.22     1930.91     32.06 o 
  -1   0   7      945.10      938.80     23.92 o 
   0   0   7        6.02       -2.63      3.20 o 
   1   0   7     1247.10     1266.07     34.11 o 
   2   0   7      297.91      259.09     15.71 o 
   3   0   7      994.59     1147.82     33.60 o 
   4   0   7      829.15      797.08     21.79 o 
   5   0   7      170.93      169.49      8.18 o 
   6   0   7      210.71      189.68      9.40 o 
   7   0   7      257.40      255.55     11.44 o 
   8   0   7      154.04      151.37     10.94 o 
   9   0   7       99.75       80.87     19.39 o 
  10   0   7      160.02      206.06     26.69 o 
  -8   1   7       10.91        5.86     15.68 o 
  -7   1   7      147.27      152.71     23.55 o 
  -6   1   7        7.01       16.93     12.42 o 
  -5   1   7      300.32      298.93     21.76 o 
  -4   1   7      384.32      352.02     20.99 o 
  -3   1   7       27.64       30.15      5.94 o 
  -2   1   7     2407.38     2442.19     54.64 o 
  -1   1   7      106.93       62.45      6.09 o 
   0   1   7        4.72        6.64      4.06 o 
   1   1   7     3846.02     4121.70     78.63 o 
   2   1   7     6047.75     6430.08    114.92 o 
   3   1   7     2376.90     2394.50     53.38 o 
   4   1   7      467.91      398.36     19.17 o 
   5   1   7       47.65       36.56      9.10 o 
   6   1   7       79.79       60.73      6.81 o 
   7   1   7       18.21        3.76      5.69 o 
   8   1   7       29.65       18.39      8.75 o 
   9   1   7       39.35       22.25      9.37 o 
  10   1   7        2.29      -22.18     14.79 o 
  -8   2   7        9.42       -1.06     15.39 o 
  -7   2   7       56.47       46.02     15.84 o 
  -6   2   7     1184.25     1214.87     46.66 o 
  -5   2   7      657.13      604.62     30.05 o 
  -4   2   7      236.11      217.17     17.47 o 
  -3   2   7      638.68      607.34     26.02 o 
  -2   2   7       36.69       20.46      4.74 o 
  -1   2   7     1228.57     1451.40     25.82 o 
   0   2   7       53.55       60.15      6.12 o 
   1   2   7        1.00        1.70      4.99 o 
   2   2   7      337.04      342.49     16.39 o 
   3   2   7      237.04      206.64     13.82 o 
   4   2   7     1468.90     1508.65     40.67 o 
   5   2   7       31.01       16.21      6.02 o 
   6   2   7      528.12      476.43     37.33 o 
   7   2   7      415.09      420.82     32.08 o 
   8   2   7      175.93      167.01     17.35 o 
   9   2   7       27.79       16.45      9.15 o 
  10   2   7       51.94       37.22     16.80 o 
  -8   3   7      121.70       83.33     21.54 o 
  -7   3   7       22.05       12.90     16.26 o 
  -6   3   7      144.92      156.14     22.24 o 
  -5   3   7      237.89      212.97     19.11 o 
  -4   3   7       29.92       16.07     11.10 o 
  -3   3   7      459.87      438.56     22.82 o 
  -2   3   7      269.05      245.93      9.86 o 
  -1   3   7      360.08      348.04     11.53 o 
   0   3   7     1575.90     1694.39     39.30 o 
   1   3   7     2119.82     2241.15     49.60 o 
   2   3   7     1509.94     1465.64     38.27 o 
   3   3   7      504.60      454.53     20.93 o 
   4   3   7      126.27      134.35     13.44 o 
   5   3   7        0.16       -4.86      6.94 o 
   6   3   7       27.27        6.93      6.91 o 
   7   3   7       76.90       75.40     10.31 o 
   8   3   7       98.61      111.41     17.81 o 
   9   3   7        8.62       -7.97      9.19 o 
  10   3   7        2.52      -14.37      9.58 o 
  -7   4   7      162.41      199.09     25.19 o 
  -6   4   7      175.13      255.63     26.24 o 
  -5   4   7       83.48       70.15     15.04 o 
  -4   4   7      129.66      146.06     17.63 o 
  -3   4   7       25.53       18.31     10.02 o 
  -2   4   7      199.17      217.55     16.71 o 
  -1   4   7      526.57      519.90     25.03 o 
   0   4   7       13.60       14.91      6.24 o 
   1   4   7      437.71      433.95     19.30 o 
   2   4   7      872.68      959.08     31.01 o 
   3   4   7     4214.33     4477.66     90.05 o 
   4   4   7     1245.82     1223.29     38.34 o 
   5   4   7       69.22       81.35     13.28 o 
   6   4   7      883.84      840.02     37.65 o 
   7   4   7      142.91      129.30     12.72 o 
   8   4   7        1.26       -0.28      8.34 o 
   9   4   7        0.90       -1.62      9.89 o 
  10   4   7        4.60       -7.90     10.40 o 
  -7   5   7       33.33       17.86     17.12 o 
  -6   5   7      156.33      195.98     23.52 o 
  -5   5   7       80.84       68.93     15.43 o 
  -4   5   7        9.57       16.23     11.71 o 
  -3   5   7      533.87      496.99     25.95 o 
  -2   5   7      677.24      727.03     30.43 o 
  -1   5   7      392.32      432.25     30.39 o 
   0   5   7      557.53      644.94     24.10 o 
   1   5   7      988.78      991.49     31.68 o 
   2   5   7       28.87       12.16      8.70 o 
   3   5   7       93.99      116.23     14.82 o 
   4   5   7       35.28       33.73     10.37 o 
   5   5   7      416.97      431.77     24.99 o 
   6   5   7      219.35      187.05     20.61 o 
   7   5   7      462.17      444.44     19.25 o 
   8   5   7      497.61      500.67     25.39 o 
   9   5   7       23.92       19.94     10.89 o 
  10   5   7       38.68       55.65     14.45 o 
  -7   6   7        4.02       12.77     15.39 o 
  -6   6   7       42.34       54.47     16.45 o 
  -5   6   7        2.14      -11.39     11.10 o 
  -4   6   7       44.33       52.68     14.05 o 
  -3   6   7       77.92       68.64     14.40 o 
  -2   6   7      155.09      184.04     20.00 o 
  -1   6   7      786.51      795.07     20.72 o 
   0   6   7      148.77      166.70     15.33 o 
   1   6   7     1225.70     1273.18     38.82 o 
   2   6   7     2079.28     2103.13     37.69 o 
   3   6   7      881.83      879.60     29.06 o 
   4   6   7       14.15        7.04      7.53 o 
   5   6   7      346.80      334.78     15.86 o 
   6   6   7       10.95        3.80      8.79 o 
   7   6   7       86.50       64.29     15.94 o 
   8   6   7        1.38       -6.43      9.37 o 
   9   6   7        7.44       17.37     11.35 o 
  -6   7   7      103.42       94.92     19.46 o 
  -5   7   7       93.21       92.81     18.21 o 
  -4   7   7       94.71      114.02     19.68 o 
  -3   7   7      235.66      218.42     19.59 o 
  -2   7   7       22.52       28.13     13.54 o 
  -1   7   7        0.31       -5.57      9.18 o 
   0   7   7        0.31       -1.33      6.21 o 
   1   7   7       21.67       20.86      7.95 o 
   2   7   7       49.12       32.59     12.16 o 
   3   7   7      127.25      132.36     12.02 o 
   4   7   7     1109.11     1179.63     29.13 o 
   5   7   7      120.41      134.38     12.87 o 
   6   7   7      406.81      364.58     25.23 o 
   7   7   7     1211.97     1301.97     38.10 o 
   8   7   7      185.90      152.91     24.29 o 
   9   7   7       18.02       20.71     12.44 o 
  -5   8   7      117.24      141.58     22.15 o 
  -4   8   7        1.05       -6.62     10.11 o 
  -3   8   7      180.47      225.58     23.17 o 
  -2   8   7      284.29      256.05     21.99 o 
  -1   8   7      159.33      165.23     20.48 o 
   0   8   7       30.31       24.92      7.85 o 
   1   8   7      703.41      694.28     21.21 o 
   2   8   7       41.42       42.28     11.49 o 
   3   8   7        2.28       -7.96      8.13 o 
   4   8   7       11.35       -3.14      8.78 o 
   5   8   7       69.69       57.44     11.63 o 
   6   8   7       14.41       14.09      9.78 o 
   7   8   7       36.30       12.80     11.18 o 
   8   8   7       28.00       44.63     13.21 o 
  -4   9   7        2.29        1.06     14.56 o 
  -3   9   7       12.20       38.50     15.07 o 
  -2   9   7      100.64      124.52     20.16 o 
  -1   9   7       98.86       90.25     17.03 o 
   1   9   7        1.72       -6.74      8.43 o 
   2   9   7       97.67       75.93     12.13 o 
   3   9   7      277.29      283.67     38.67 o 
   4   9   7      266.01      253.68     18.37 o 
   5   9   7      700.75      713.39     45.51 o 
   6   9   7     1508.12     1549.99     40.77 o 
   7   9   7      160.80      143.82     18.66 o 
  -1  10   7        8.61       15.78     13.79 o 
   0  10   7       28.11        7.07     13.54 o 
   1  10   7       70.03       72.08     21.86 o 
   2  10   7        3.63       -9.88      9.67 o 
   3  10   7       50.89       30.36     11.54 o 
   4  10   7       18.96       16.21     12.60 o 
   5  10   7       12.50       -2.54     17.68 o 
   6  10   7        2.66       -2.25     13.45 o 
   2  11   7      164.90      186.83     17.74 o 
   3  11   7      132.25      155.85     18.07 o 
   0  -9   8       29.19       33.03     19.01 o 
   1  -9   8        3.42       -9.12     12.99 o 
   2  -9   8        6.54       -0.38     11.50 o 
  -3  -8   8       46.87       26.79     17.70 o 
  -2  -8   8      108.20      108.68     22.24 o 
  -1  -8   8      200.91      183.79     25.99 o 
   0  -8   8      202.90      211.37     24.90 o 
   1  -8   8      220.85      265.94     22.87 o 
   2  -8   8       85.92       91.26     26.42 o 
   3  -8   8       61.81       44.28     12.82 o 
   4  -8   8       13.73        5.30     10.41 o 
   5  -8   8       18.15        0.61     10.62 o 
  -4  -7   8      103.77      131.27     20.71 o 
  -3  -7   8      186.64      218.45     24.32 o 
  -2  -7   8       44.87       43.62     16.51 o 
  -1  -7   8        0.04       -6.66     11.65 o 
   0  -7   8       15.26       11.07     12.77 o 
   1  -7   8      222.47      232.56     15.53 o 
   2  -7   8      118.93      118.94     13.92 o 
   3  -7   8       35.97       39.08     11.87 o 
   4  -7   8      272.87      276.12     17.79 o 
   5  -7   8      262.32      287.13     28.13 o 
   6  -7   8       78.62      124.55     25.73 o 
  -5  -6   8      106.51      119.66     21.44 o 
  -4  -6   8       72.47       67.27     16.99 o 
  -3  -6   8      306.74      334.90     26.37 o 
  -2  -6   8      263.68      270.64     25.51 o 
  -1  -6   8      425.26      445.98     28.64 o 
   0  -6   8      170.08      192.78     21.63 o 
   1  -6   8      298.72      302.37     16.59 o 
   2  -6   8       11.53        0.54      7.81 o 
   3  -6   8        2.24        0.65      7.96 o 
   4  -6   8       10.14        8.96      9.68 o 
   5  -6   8        0.83        4.54      9.19 o 
   6  -6   8       90.34       94.42     13.56 o 
   7  -6   8        0.51       -7.97     16.99 o 
   8  -6   8        0.75      -23.52     15.68 o 
  -5  -5   8       47.28       35.49     14.66 o 
  -4  -5   8        0.94       -2.98     11.39 o 
  -3  -5   8        0.15       -4.77     10.46 o 
  -2  -5   8        2.82       -1.44     10.53 o 
  -1  -5   8      413.05      430.46     25.79 o 
   0  -5   8      702.77      686.54     31.87 o 
   1  -5   8      533.80      551.09     20.03 o 
   2  -5   8      639.72      620.38     21.42 o 
   3  -5   8     1080.40     1093.03     29.02 o 
   4  -5   8      432.64      455.65     33.87 o 
   5  -5   8      258.57      274.25     16.08 o 
   6  -5   8      293.38      269.84     16.56 o 
   7  -5   8       95.39      130.03     25.12 o 
   8  -5   8       34.06       16.26     19.52 o 
  -7  -4   8       60.87       69.25     19.71 o 
  -6  -4   8      156.37      239.09     27.27 o 
  -5  -4   8      108.76      124.72     32.98 o 
  -4  -4   8       88.05      106.92     12.22 o 
  -3  -4   8      283.45      259.31     21.09 o 
  -2  -4   8      265.58      263.54     19.43 o 
  -1  -4   8      663.98      610.15     28.96 o 
   0  -4   8      151.70      158.51     16.77 o 
   1  -4   8      326.29      334.78     21.35 o 
   2  -4   8       34.68       22.83     11.62 o 
   3  -4   8        0.46       -8.11      6.44 o 
   4  -4   8      120.50      117.71     35.06 o 
   5  -4   8       81.87       67.18     11.76 o 
   6  -4   8      218.84      233.26     15.60 o 
   7  -4   8       63.98       74.72     15.30 o 
   8  -4   8      368.70      428.22     31.75 o 
   9  -4   8      183.07      248.34     30.34 o 
  -7  -3   8        0.75        2.08     15.84 o 
  -6  -3   8       20.82       15.87     13.25 o 
  -5  -3   8      142.18      167.56     21.47 o 
  -4  -3   8       11.77        5.04      7.02 o 
  -3  -3   8       50.07       38.27      8.01 o 
  -2  -3   8     1002.53      999.40     24.04 o 
  -1  -3   8     1785.04     1838.64     33.08 o 
   0  -3   8      413.19      388.37     13.02 o 
   1  -3   8     1628.58     1580.72     45.86 o 
   2  -3   8     1402.61     1397.53     30.07 o 
   3  -3   8      434.64      421.54     34.39 o 
   4  -3   8     1399.85     1430.48     32.01 o 
   5  -3   8     1285.72     1247.74     30.13 o 
   6  -3   8        3.82        6.40      7.84 o 
   7  -3   8       29.70       20.32      9.33 o 
   8  -3   8        1.55      -12.64     14.56 o 
   9  -3   8      104.33      111.98     23.33 o 
  -7  -2   8      111.81      121.51     22.82 o 
  -6  -2   8       94.97       97.73     19.81 o 
  -5  -2   8      256.53      259.54     22.53 o 
  -4  -2   8       69.76       81.45     12.93 o 
  -3  -2   8       35.76       21.03      6.93 o 
  -2  -2   8      127.85      130.75     10.24 o 
  -1  -2   8       65.26       58.25      7.03 o 
   0  -2   8       60.00       70.79     16.15 o 
   1  -2   8      471.60      498.95     13.63 o 
   2  -2   8      960.89      918.15     18.86 o 
   3  -2   8     1075.00     1127.17     25.82 o 
   4  -2   8     2295.74     2347.54     41.94 o 
   5  -2   8      750.13      791.06     22.80 o 
   6  -2   8      214.05      213.67     13.48 o 
   7  -2   8       34.39       13.84      8.54 o 
   8  -2   8      161.90      182.68     20.02 o 
   9  -2   8      113.56      141.83     22.72 o 
  10  -2   8       72.68       72.04     22.66 o 
  -7  -1   8       19.87       -7.30     15.07 o 
  -6  -1   8       54.48       57.86     16.07 o 
  -5  -1   8        7.96       14.56     12.32 o 
  -4  -1   8      212.25      192.27     19.33 o 
  -3  -1   8      563.79      550.23     48.36 o 
  -2  -1   8     1697.45     1674.84     31.08 o 
  -1  -1   8      862.85      844.11     19.70 o 
   0  -1   8     2516.58     2496.57     38.71 o 
   1  -1   8     2575.65     2790.78     41.38 o 
   2  -1   8       87.01       75.94     10.75 o 
   3  -1   8      193.94      159.47     15.04 o 
   4  -1   8       63.07       55.23     18.15 o 
   5  -1   8       66.02       67.64      8.97 o 
   6  -1   8       97.72      102.01     16.11 o 
   7  -1   8      325.03      289.09     12.30 o 
   8  -1   8      135.03      134.20     10.85 o 
   9  -1   8      346.04      332.28     27.01 o 
  -8   0   8      209.54      126.57     23.81 o 
  -7   0   8      150.16      144.39     24.51 o 
  -6   0   8      495.85      466.82     30.27 o 
  -5   0   8       66.28       54.79     14.30 o 
  -4   0   8      602.16      565.35     27.94 o 
  -3   0   8      132.76      125.25      9.68 o 
  -2   0   8      205.80      191.52      9.86 o 
  -1   0   8      527.71      507.40     14.78 o 
   0   0   8        2.01       -2.48      3.48 o 
   1   0   8      817.21      835.16     18.81 o 
   2   0   8     1585.16     1604.94     42.08 o 
   3   0   8      162.87      112.62     12.48 o 
   4   0   8     1245.58     1225.30     37.35 o 
   5   0   8      481.86      445.89     20.69 o 
   6   0   8      419.72      416.20     12.81 o 
   7   0   8      175.39      177.86     13.01 o 
   8   0   8      153.19      149.21     12.19 o 
   9   0   8       34.97       22.80      9.61 o 
  10   0   8        3.35       -8.77     15.49 o 
  -8   1   8       16.20        9.63     16.93 o 
  -7   1   8      237.63      210.51     25.92 o 
  -6   1   8       79.52       87.11     19.20 o 
  -5   1   8      101.71      108.81     18.53 o 
  -4   1   8       83.96       69.70     13.50 o 
  -3   1   8     1080.13      960.03     33.99 o 
  -2   1   8      575.00      552.59     15.63 o 
  -1   1   8     1016.61     1081.74     22.53 o 
   0   1   8     1714.49     1840.09     31.22 o 
   1   1   8      206.01      195.50     14.08 o 
   2   1   8        7.10        2.14      6.62 o 
   3   1   8       23.89       24.39      8.42 o 
   4   1   8      198.08      166.76     14.63 o 
   5   1   8      255.02      253.62     17.63 o 
   6   1   8       50.61       46.41      8.22 o 
   7   1   8      126.46      123.45     11.83 o 
   8   1   8      224.30      250.44     18.39 o 
   9   1   8       77.90      101.13     17.39 o 
  10   1   8      253.58      324.05     27.62 o 
  -7   2   8        3.16       -9.95     12.83 o 
  -6   2   8       11.63        1.41     11.52 o 
  -5   2   8      962.76      890.40     37.63 o 
  -4   2   8      122.62       92.97     15.33 o 
  -3   2   8      167.13      160.65     17.12 o 
  -2   2   8      423.08      420.59     17.27 o 
  -1   2   8      859.30      827.93     19.18 o 
   0   2   8      104.08      101.57      8.22 o 
   1   2   8     1409.71     1460.90     37.95 o 
   2   2   8      922.44      946.75     29.57 o 
   3   2   8     1223.37     1232.37     35.94 o 
   4   2   8      436.25      414.81     20.58 o 
   5   2   8       12.91       13.54      8.29 o 
   6   2   8        0.58       -6.91      8.26 o 
   7   2   8        0.01      -12.53      8.35 o 
   8   2   8        0.35       -7.17      7.49 o 
   9   2   8      147.78      132.12     14.47 o 
  10   2   8       79.06       55.78     12.69 o 
  -7   3   8       29.91       22.18     16.10 o 
  -6   3   8       13.29       11.65     13.12 o 
  -5   3   8      579.77      493.15     29.06 o 
  -4   3   8      775.65      796.18     33.79 o 
  -3   3   8      176.88      189.36     18.95 o 
  -2   3   8      679.39      659.27     16.99 o 
  -1   3   8      147.40      147.53      8.91 o 
   0   3   8      723.40      763.12     18.74 o 
   1   3   8      545.72      533.00     21.60 o 
   2   3   8      329.17      290.68     17.19 o 
   3   3   8     1101.01     1062.19     33.76 o 
   4   3   8     1043.14     1041.26     34.37 o 
   5   3   8      210.53      223.66     16.87 o 
   6   3   8      272.20      253.33     19.75 o 
   7   3   8      297.99      287.08     15.93 o 
   8   3   8       66.02       48.62     10.57 o 
   9   3   8       46.25       44.27     11.07 o 
  10   3   8       54.26       66.76     13.32 o 
  -7   4   8        8.81       11.33     16.96 o 
  -6   4   8      131.00      132.59     22.66 o 
  -5   4   8      485.56      459.26     28.10 o 
  -4   4   8        3.71       -3.17     10.56 o 
  -3   4   8      832.55      769.05     32.90 o 
  -2   4   8      597.44      671.63     29.89 o 
  -1   4   8      220.46      221.09     10.84 o 
   0   4   8        7.31        8.86      6.98 o 
   1   4   8     1904.93     2129.49     50.76 o 
   2   4   8      307.25      320.57     18.75 o 
   3   4   8       51.24       38.18      9.79 o 
   4   4   8       52.95       44.20     11.36 o 
   5   4   8      101.84      105.64     14.30 o 
   6   4   8      272.32      284.18     21.86 o 
   7   4   8       63.59       61.42     10.87 o 
   8   4   8      161.20      166.95     21.63 o 
   9   4   8      103.17       96.61     13.78 o 
  10   4   8       24.06       31.13     12.32 o 
  -7   5   8       44.86       46.21     18.63 o 
  -6   5   8      461.23      408.06     29.41 o 
  -5   5   8      124.30      134.44     19.97 o 
  -4   5   8       71.35       57.51     15.91 o 
  -3   5   8       33.72       21.19     12.16 o 
  -2   5   8       47.79       42.98     12.64 o 
  -1   5   8     2047.74     2216.22     38.01 o 
   0   5   8      276.39      311.96     17.22 o 
   1   5   8      279.07      279.89     17.92 o 
   2   5   8     2513.97     2621.78     62.18 o 
   3   5   8     1175.67     1268.38     40.42 o 
   4   5   8      446.92      480.80     25.41 o 
   5   5   8      826.61      787.58     33.51 o 
   6   5   8      312.01      319.03     23.81 o 
   7   5   8       47.46       44.16     15.14 o 
   8   5   8      131.89      151.50     18.47 o 
   9   5   8       26.43       13.73     10.81 o 
  10   5   8       17.92        7.12     11.37 o 
  -6   6   8       52.46       75.24     18.21 o 
  -5   6   8      144.93      176.33     23.87 o 
  -4   6   8       39.62       36.45     14.59 o 
  -3   6   8      204.15      221.30     19.84 o 
  -2   6   8       15.40       25.38     12.80 o 
  -1   6   8      391.49      382.30     24.26 o 
   0   6   8      193.00      174.99     15.97 o 
   1   6   8      433.62      414.14     22.98 o 
   2   6   8      165.84      153.39     17.28 o 
   3   6   8        0.42       20.45     11.23 o 
   4   6   8       67.08       60.84     13.44 o 
   5   6   8      190.53      168.84     19.94 o 
   6   6   8      417.61      373.63     25.31 o 
   7   6   8      178.15      196.08     23.68 o 
   8   6   8      286.08      336.18     27.75 o 
   9   6   8       12.68        8.50     11.75 o 
  -6   7   8       13.46      -11.30     14.43 o 
  -5   7   8      117.91      115.30     21.35 o 
  -4   7   8        0.36      -17.63     12.42 o 
  -3   7   8       34.33       37.67     14.69 o 
  -2   7   8      935.71      889.95     37.73 o 
  -1   7   8      237.35      243.06     20.96 o 
   0   7   8       47.73       56.80     12.51 o 
   1   7   8     1166.00     1179.06     39.20 o 
   2   7   8     1104.99     1167.38     40.51 o 
   3   7   8     1246.64     1271.75     30.20 o 
   4   7   8     1323.13     1257.65     31.38 o 
   5   7   8      198.55      222.30     15.77 o 
   6   7   8        3.13       -2.78     13.25 o 
   7   7   8        6.66        6.91     15.27 o 
   8   7   8       59.29       51.68     17.06 o 
   9   7   8       45.06       28.74     18.72 o 
  -5   8   8       36.52       43.27     17.99 o 
  -4   8   8        1.94        3.52     12.45 o 
  -3   8   8      118.37      116.46     20.03 o 
  -2   8   8       51.75       66.18     17.25 o 
  -1   8   8       26.86       18.50     12.51 o 
   1   8   8       28.80        6.30     11.84 o 
   2   8   8      322.34      278.42     15.40 o 
   3   8   8       51.25       51.25     10.24 o 
   4   8   8      491.72      468.04     26.63 o 
   5   8   8      231.75      236.25     20.31 o 
   6   8   8       26.47       45.31     13.07 o 
   7   8   8        9.09       -2.66     11.30 o 
   8   8   8       48.59       10.88     18.98 o 
  -4   9   8       39.93       36.87     17.79 o 
  -3   9   8      215.49      204.11     24.42 o 
  -2   9   8      125.65       85.25     17.54 o 
  -1   9   8       57.69       42.24     14.69 o 
   0   9   8      390.29      345.56     24.74 o 
   1   9   8      559.34      506.66     19.82 o 
   2   9   8      188.11      211.43     15.41 o 
   3   9   8       37.09       12.44      9.70 o 
   4   9   8        1.29       -6.42      8.57 o 
   5   9   8        0.84       -4.74     18.18 o 
   6   9   8        1.11       13.77     13.10 o 
   7   9   8       10.32        3.20     12.50 o 
  -2  10   8       18.50       28.10     15.87 o 
  -1  10   8        0.86       -9.47     12.51 o 
   0  10   8       12.63       13.98     14.11 o 
   2  10   8        1.96       -5.28     10.03 o 
   3  10   8       10.31       21.06     12.98 o 
   4  10   8      247.08      293.94     20.21 o 
   5  10   8       52.39       25.08     20.61 o 
   2  11   8        2.00       -0.66     11.17 o 
  -2  -8   9       20.72       23.78     17.99 o 
  -1  -8   9        1.27        6.53     15.30 o 
   0  -8   9        4.54        1.02     13.44 o 
   1  -8   9       13.25       -3.42     12.80 o 
   2  -8   9       41.91       33.78     12.34 o 
   3  -8   9        2.65       -9.75      9.53 o 
   4  -8   9        5.41        6.27     19.17 o 
  -3  -7   9      108.40      116.71     20.64 o 
  -2  -7   9      174.31      191.85     25.47 o 
  -1  -7   9      100.94      101.38     19.94 o 
   0  -7   9      264.60      283.48     28.77 o 
   1  -7   9      426.57      472.71     30.53 o 
   2  -7   9       94.75      116.09     15.07 o 
   3  -7   9      297.68      292.03     18.42 o 
   4  -7   9      105.01      128.45     15.87 o 
   5  -7   9       22.34       -4.41     13.14 o 
   6  -7   9       12.68        0.99     10.69 o 
  -4  -6   9       15.73       25.89     14.53 o 
  -3  -6   9       67.04       80.93     18.53 o 
  -2  -6   9       33.16       26.66     14.34 o 
  -1  -6   9        0.48       -8.42     11.78 o 
   0  -6   9      188.69      199.02     23.20 o 
   1  -6   9      178.86      179.76     22.34 o 
   2  -6   9       99.02      116.43     13.66 o 
   3  -6   9       22.76       12.84      8.93 o 
   4  -6   9       53.44       43.08     11.77 o 
   5  -6   9      191.42      208.36     17.30 o 
   6  -6   9      211.93      251.35     41.03 o 
   7  -6   9      145.36      147.79     25.83 o 
  -5  -5   9      107.67      121.22     20.07 o 
  -4  -5   9      201.37      226.67     24.48 o 
  -3  -5   9      586.45      564.07     31.14 o 
  -2  -5   9      367.27      352.06     25.57 o 
  -1  -5   9      414.32      396.83     25.99 o 
   0  -5   9      343.53      345.21     24.13 o 
   1  -5   9      124.91       87.78     16.29 o 
   2  -5   9      123.10      104.03     21.92 o 
   3  -5   9      192.79      193.73     16.06 o 
   4  -5   9      216.70      192.99     15.80 o 
   5  -5   9      321.09      307.23     17.69 o 
   6  -5   9       38.15       38.01     10.88 o 
   7  -5   9       10.29       -1.18     10.30 o 
   8  -5   9       42.78       65.00     22.43 o 
  -4  -4   9        0.01       -8.22     11.10 o 
  -3  -4   9       72.09       85.19     15.68 o 
  -2  -4   9       41.74       26.50     11.74 o 
  -1  -4   9      377.07      365.72     23.49 o 
   0  -4   9      437.18      400.76     25.03 o 
   1  -4   9      804.75      746.80     33.41 o 
   2  -4   9     1099.48     1155.70     41.19 o 
   3  -4   9      272.54      266.17     19.62 o 
   4  -4   9      714.34      741.01     24.36 o 
   5  -4   9       29.70       27.71     10.67 o 
   6  -4   9        9.33       18.06     14.61 o 
   7  -4   9      162.69      175.92     16.20 o 
   8  -4   9      178.30      173.26     26.50 o 
   9  -4   9        7.86      -25.54     17.03 o 
  -6  -3   9      165.34      181.61     24.83 o 
  -5  -3   9      264.91      294.80     24.67 o 
  -4  -3   9      154.43      205.93     14.84 o 
  -3  -3   9      361.97      372.96     16.43 o 
  -2  -3   9      596.58      620.97     22.24 o 
  -1  -3   9      478.80      422.11     24.19 o 
   0  -3   9       30.89       32.07      9.92 o 
   1  -3   9        4.85        9.31      9.15 o 
   2  -3   9      208.27      195.44     18.02 o 
   3  -3   9      258.75      226.11     21.23 o 
   4  -3   9       68.14       67.18     10.19 o 
   5  -3   9       29.80       40.70      9.26 o 
   6  -3   9        9.28        8.59      8.20 o 
   7  -3   9       70.19       83.14     14.64 o 
   8  -3   9      188.95      208.97     17.21 o 
   9  -3   9      130.15      114.09     22.75 o 
  -7  -2   9        5.27      -13.47     15.11 o 
  -6  -2   9        1.63        0.96     13.79 o 
  -5  -2   9      210.71      209.10     24.39 o 
  -4  -2   9        0.69       -4.93      6.80 o 
  -3  -2   9       63.31       56.58      8.85 o 
  -2  -2   9     1061.51     1075.86     25.53 o 
  -1  -2   9     1308.05     1288.67     27.00 o 
   0  -2   9     1284.43     1276.95     30.03 o 
   1  -2   9      920.64      909.43     22.50 o 
   2  -2   9      131.43      127.63      8.20 o 
   3  -2   9      754.19      758.10     31.30 o 
   4  -2   9     1185.54     1125.02     27.67 o 
   5  -2   9       40.26       31.76      9.22 o 
   6  -2   9      108.74       99.26     11.62 o 
   7  -2   9       26.82       21.43      9.08 o 
   8  -2   9      390.56      345.76     18.59 o 
   9  -2   9      363.16      394.72     31.55 o 
  10  -2   9       80.51       53.92     22.98 o 
  -7  -1   9       66.56       74.89     19.07 o 
  -6  -1   9      114.57      110.60     21.54 o 
  -5  -1   9        1.71      -15.65     10.43 o 
  -4  -1   9       97.06       89.09     16.58 o 
  -3  -1   9      379.97      379.12     15.43 o 
  -2  -1   9      140.29      155.18     11.03 o 
  -1  -1   9        1.14       -3.89      6.35 o 
   0  -1   9       32.43       52.82     18.13 o 
   1  -1   9        5.40        0.14      4.45 o 
   2  -1   9       78.71       59.84     10.82 o 
   3  -1   9      518.95      522.88     24.93 o 
   4  -1   9     1503.98     1428.80     43.27 o 
   5  -1   9      433.30      390.65     16.14 o 
   6  -1   9       28.23       43.12     16.80 o 
   7  -1   9        9.60        6.94      8.56 o 
   8  -1   9       65.79       59.69     11.98 o 
   9  -1   9       21.71       14.53     10.98 o 
  -7   0   9        2.24        0.64     13.57 o 
  -6   0   9       79.16       70.18     18.37 o 
  -5   0   9      245.07      277.75     26.27 o 
  -4   0   9       65.29       69.92     15.17 o 
  -3   0   9      863.70      824.53     22.67 o 
  -2   0   9     1380.58     1351.01     27.62 o 
  -1   0   9     1063.84     1084.88     23.77 o 
   0   0   9     1119.60     1162.34     36.42 o 
   1   0   9      598.05      610.37     16.58 o 
   2   0   9        0.95       -1.06      6.30 o 
   3   0   9       72.83       46.37     10.30 o 
   4   0   9       97.78       96.93     14.02 o 
   5   0   9      122.54      103.78     14.69 o 
   6   0   9       28.44       23.91     10.50 o 
   7   0   9      289.92      276.85     11.74 o 
   8   0   9      532.28      538.02     16.75 o 
   9   0   9      546.65      513.06     30.40 o 
  -7   1   9      121.97      142.73     23.33 o 
  -6   1   9      101.56       80.81     18.27 o 
  -5   1   9       29.99       -2.72     11.17 o 
  -4   1   9       12.63        4.42      9.31 o 
  -3   1   9      103.46       70.88     13.60 o 
  -2   1   9      109.27      122.62      9.87 o 
  -1   1   9      521.83      518.28     15.93 o 
   0   1   9      217.73      214.92     10.52 o 
   1   1   9      541.37      533.40     15.80 o 
   2   1   9      919.56      910.98     31.33 o 
   3   1   9     1790.41     1734.81     46.18 o 
   4   1   9      608.27      597.23     26.11 o 
   5   1   9      170.57      160.20     16.71 o 
   6   1   9       54.48       69.67     13.66 o 
   7   1   9        5.93      -11.71      9.18 o 
   8   1   9        9.16        6.36      8.70 o 
   9   1   9       15.75       16.97      9.95 o 
  10   1   9       80.75       97.93     21.99 o 
  -7   2   9      210.78      249.62     28.83 o 
  -6   2   9      274.96      313.37     30.08 o 
  -5   2   9        1.74       -9.09     11.33 o 
  -4   2   9        7.78       -1.82      9.47 o 
  -3   2   9      771.32      666.16     30.27 o 
  -2   2   9       32.56       23.89      6.07 o 
  -1   2   9      684.67      648.78     30.29 o 
   0   2   9        0.71        0.36      4.57 o 
   1   2   9       63.71       52.96     10.05 o 
   2   2   9       18.60       12.80      7.14 o 
   3   2   9       28.98       37.28      9.22 o 
   4   2   9     1444.54     1471.62     42.88 o 
   5   2   9      201.57      207.82     17.79 o 
   6   2   9      148.51      158.89     17.76 o 
   7   2   9      391.89      422.33     25.63 o 
   8   2   9      628.19      645.49     23.04 o 
   9   2   9      431.51      459.74     20.94 o 
  10   2   9      320.32      338.13     19.75 o 
  -7   3   9        8.27       12.67     14.11 o 
  -6   3   9        0.31       -7.55     13.54 o 
  -5   3   9      596.45      555.33     30.91 o 
  -4   3   9      465.47      429.82     27.11 o 
  -3   3   9      272.61      268.37     20.39 o 
  -2   3   9      624.35      644.37     29.22 o 
  -1   3   9      897.64      944.07     22.14 o 
   0   3   9      144.82      137.80     13.04 o 
   1   3   9     1980.10     2086.67     50.31 o 
   2   3   9     1138.51     1126.67     35.36 o 
   3   3   9      813.20      771.57     29.57 o 
   4   3   9      309.07      278.84     18.63 o 
   5   3   9       36.49       31.94     10.34 o 
   6   3   9        0.08       -4.86     10.18 o 
   7   3   9       49.65       21.70     12.90 o 
   8   3   9       28.84       13.10     13.98 o 
   9   3   9      195.73      226.97     17.99 o 
  10   3   9       41.64       34.67     13.15 o 
  -7   4   9      116.47      102.95     22.34 o 
  -6   4   9       24.91       15.91     14.72 o 
  -5   4   9       25.84       31.75     14.14 o 
  -4   4   9       18.73       20.07     12.51 o 
  -3   4   9      460.88      472.55     26.66 o 
  -2   4   9      121.84      152.71     18.11 o 
  -1   4   9       23.86       27.91      7.47 o 
   0   4   9      396.73      376.03     14.36 o 
   1   4   9       18.45        4.22      8.22 o 
   2   4   9     1391.04     1395.36     41.22 o 
   3   4   9     1094.23     1130.86     37.22 o 
   4   4   9      611.33      599.72     27.75 o 
   5   4   9      241.36      218.70     19.46 o 
   6   4   9      648.89      650.83     31.55 o 
   7   4   9      139.34      150.44     19.84 o 
   8   4   9      199.81      192.59     21.57 o 
   9   4   9       73.81       75.44     14.16 o 
  10   4   9       64.99       73.82     14.97 o 
  -6   5   9      281.09      302.23     29.79 o 
  -5   5   9      732.62      714.03     36.71 o 
  -4   5   9       91.90       79.69     16.96 o 
  -3   5   9      524.51      526.08     28.90 o 
  -2   5   9      716.94      736.56     33.41 o 
  -1   5   9      179.47      189.97     20.13 o 
   0   5   9      164.79      179.23     12.32 o 
   1   5   9      981.68     1073.58     35.27 o 
   2   5   9      399.08      367.58     22.37 o 
   3   5   9      473.37      461.54     24.83 o 
   4   5   9       55.72       71.04     14.63 o 
   5   5   9      161.10      159.63     18.43 o 
   6   5   9       72.67       76.23     15.55 o 
   7   5   9       12.64        4.29     12.61 o 
   8   5   9       75.04       82.25     17.70 o 
   9   5   9       18.59        7.87     14.85 o 
  -6   6   9        5.58       14.40     15.59 o 
  -5   6   9       43.59       58.88     18.75 o 
  -4   6   9       27.95       37.70     13.89 o 
  -3   6   9       74.06       50.24     14.69 o 
  -2   6   9       46.11       45.38     15.52 o 
  -1   6   9      135.33      130.99     18.37 o 
   0   6   9      519.33      527.94     18.49 o 
   1   6   9     1268.62     1452.04     43.78 o 
   2   6   9     2055.72     2243.36     59.01 o 
   3   6   9      188.65      200.49     20.77 o 
   4   6   9      401.88      378.36     25.19 o 
   5   6   9        7.28        1.31     12.42 o 
   6   6   9        1.41        2.02     12.48 o 
   7   6   9       70.58       51.08     17.44 o 
   8   6   9      143.78      141.07     22.56 o 
   9   6   9        1.49       -7.36     13.25 o 
  -5   7   9       65.23       81.41     20.39 o 
  -4   7   9       14.59      -15.84     13.50 o 
  -3   7   9      406.89      432.86     28.29 o 
  -2   7   9      113.47      151.31     21.28 o 
  -1   7   9        3.29       -0.06     10.94 o 
   0   7   9       42.12       27.68     13.79 o 
   1   7   9       66.74       54.08     14.63 o 
   2   7   9       15.98       -1.73     11.07 o 
   3   7   9       42.88       59.27     15.07 o 
   4   7   9       52.60       53.25     16.16 o 
   5   7   9       12.29        7.26     13.57 o 
   6   7   9       44.41       43.11     16.77 o 
   7   7   9      171.33      171.02     24.67 o 
   8   7   9      166.93      172.52     25.44 o 
  -4   8   9        3.33       -2.27     11.84 o 
  -3   8   9       15.02        9.25     13.31 o 
  -2   8   9      442.47      415.71     28.26 o 
  -1   8   9      383.62      363.48     25.70 o 
   0   8   9      210.54      272.63     25.28 o 
   1   8   9      179.78      167.98     19.49 o 
   2   8   9      276.43      241.90     21.51 o 
   3   8   9      330.22      315.32     24.71 o 
   4   8   9      291.99      274.80     24.42 o 
   5   8   9        5.73        6.43     13.82 o 
   6   8   9       17.66      -21.65     14.43 o 
   7   8   9       65.21       37.38     19.49 o 
   8   8   9       60.88       46.31     20.55 o 
  -3   9   9       12.45       31.33     14.43 o 
  -2   9   9        0.43      -10.46     13.09 o 
  -1   9   9       34.64       11.58     12.99 o 
   0   9   9       48.76       33.89     15.07 o 
   2   9   9      148.33      119.91     19.62 o 
   3   9   9      184.80      216.43     24.03 o 
   4   9   9      117.09      108.52     14.05 o 
   5   9   9       77.11       87.89     14.96 o 
   6   9   9       38.39       43.91     20.03 o 
   7   9   9        5.11        5.02     18.08 o 
  -1  10   9       41.08       52.29     17.79 o 
   0  10   9       51.31       34.24     14.91 o 
   2  10   9      193.85      192.97     24.26 o 
   3  10   9       57.22       35.33     11.73 o 
   4  10   9        6.25        2.34     13.73 o 
   5  10   9       17.66       -0.41     13.02 o 
   1  -8  10       48.13       49.76     20.74 o 
   2  -8  10      107.92      106.99     16.25 o 
  -2  -7  10       48.59       79.53     20.77 o 
  -1  -7  10       52.57       50.21     18.53 o 
   0  -7  10       13.69       24.64     16.90 o 
   1  -7  10       24.48       31.36     16.67 o 
   2  -7  10        8.90       -7.72     10.45 o 
   3  -7  10       37.12       38.63     12.56 o 
   4  -7  10       77.93       97.72     16.24 o 
   5  -7  10        7.13       17.24     12.28 o 
  -3  -6  10       94.03      108.46     20.42 o 
  -2  -6  10      104.78       85.48     19.17 o 
  -1  -6  10       54.60       75.30     16.74 o 
   0  -6  10      262.44      252.05     26.27 o 
   1  -6  10      493.87      510.76     31.52 o 
   2  -6  10       72.40       56.64     17.73 o 
   3  -6  10       89.95       82.00     13.22 o 
   4  -6  10      447.72      445.82     21.91 o 
   5  -6  10        2.05      -11.57      9.78 o 
   6  -6  10        7.12      -14.84      9.90 o 
   7  -6  10       11.47        0.51     21.41 o 
  -4  -5  10       13.95       12.54     15.39 o 
  -3  -5  10       65.37       73.29     16.67 o 
  -2  -5  10       20.45        8.93     13.18 o 
  -1  -5  10      222.27      237.49     24.42 o 
   0  -5  10      363.93      358.01     27.01 o 
   1  -5  10      170.85      154.06     20.77 o 
   2  -5  10      209.47      265.01     25.60 o 
   3  -5  10      107.20      105.73     13.02 o 
   4  -5  10      204.01      183.39     16.30 o 
   5  -5  10       72.82       90.05     13.61 o 
   6  -5  10      186.73      219.38     18.18 o 
   7  -5  10       62.45       70.33     14.07 o 
   8  -5  10      212.42      227.22     31.36 o 
  -4  -4  10      176.62      196.62     23.20 o 
  -3  -4  10      491.17      516.13     30.15 o 
  -2  -4  10      330.90      324.12     24.19 o 
  -1  -4  10       80.03       64.00     15.91 o 
   0  -4  10      164.29      182.57     19.68 o 
   1  -4  10      194.84      155.53     19.55 o 
   2  -4  10      209.31      210.80     20.93 o 
   3  -4  10      698.59      633.77     32.64 o 
   4  -4  10       22.08       26.69      9.21 o 
   5  -4  10      800.90      832.70     27.22 o 
   6  -4  10      483.46      479.42     21.98 o 
   7  -4  10      189.98      235.85     28.32 o 
   8  -4  10      142.09      106.09     26.37 o 
  -6  -3  10        9.97       -0.86     15.65 o 
  -5  -3  10        5.54       10.30     12.86 o 
  -4  -3  10        0.03       -6.89      7.88 o 
  -3  -3  10        1.32       -0.70      9.89 o 
  -2  -3  10      100.49      101.83     16.80 o 
  -1  -3  10      206.74      202.51     18.40 o 
   0  -3  10      113.44      114.25     15.49 o 
   1  -3  10     1042.77      950.37     36.83 o 
   2  -3  10      187.29      159.44     18.50 o 
   3  -3  10      150.31      117.58     17.31 o 
   4  -3  10      117.93      113.99     12.20 o 
   5  -3  10       13.38       15.43     15.89 o 
   6  -3  10      174.07      159.29     14.91 o 
   7  -3  10       29.74       18.90      9.99 o 
   8  -3  10      123.82       87.22     14.42 o 
   9  -3  10       62.84       34.37     19.23 o 
  -6  -2  10      112.74       85.19     19.27 o 
  -5  -2  10      375.47      381.37     28.10 o 
  -4  -2  10      444.17      446.98     27.78 o 
  -3  -2  10      565.18      557.54     23.39 o 
  -2  -2  10       60.82       65.37      9.27 o 
  -1  -2  10      211.56      182.15     26.90 o 
   0  -2  10       24.99       30.30      6.83 o 
   1  -2  10      232.82      219.89     18.02 o 
   2  -2  10      285.82      295.54     20.51 o 
   3  -2  10      220.85      243.99     20.07 o 
   4  -2  10     1267.00     1315.84     44.58 o 
   5  -2  10      649.46      683.60     22.57 o 
   6  -2  10       95.60       86.22     11.62 o 
   7  -2  10      208.02      234.73     16.43 o 
   8  -2  10      262.56      270.78     17.24 o 
   9  -2  10       49.86       66.31     22.27 o 
  -6  -1  10       16.01        7.23     13.66 o 
  -5  -1  10      161.71      237.30     25.57 o 
  -4  -1  10       12.53       -0.03     10.78 o 
  -3  -1  10      202.52      201.19     14.03 o 
  -2  -1  10      405.49      415.70     38.75 o 
  -1  -1  10      790.65      799.96     21.27 o 
   0  -1  10      735.27      721.94     19.58 o 
   1  -1  10      787.96      775.95     19.96 o 
   2  -1  10      205.57      190.02     10.33 o 
   3  -1  10      140.28      141.48     16.64 o 
   4  -1  10      375.40      380.06     22.79 o 
   5  -1  10       85.45       90.05     15.23 o 
   6  -1  10       46.56       38.28      9.42 o 
   7  -1  10       11.47       -1.61      8.51 o 
   8  -1  10      238.82      248.73     15.93 o 
   9  -1  10      403.89      363.30     19.39 o 
  -6   0  10       88.69       94.31     21.03 o 
  -5   0  10      133.42      154.92     22.37 o 
  -4   0  10        6.85        1.06     11.74 o 
  -3   0  10       12.62        6.30      9.98 o 
  -2   0  10        1.16       -2.95      5.52 o 
  -1   0  10       31.90       28.60      7.04 o 
   0   0  10      785.80      765.83     20.27 o 
   1   0  10      291.18      283.80     12.36 o 
   2   0  10     1249.82     1219.13     39.01 o 
   3   0  10     1220.20     1251.48     39.97 o 
   4   0  10      855.68      889.44     34.31 o 
   5   0  10      427.98      412.83     24.67 o 
   6   0  10      303.22      318.17     23.11 o 
   7   0  10       28.65       31.75     13.70 o 
   8   0  10       95.54       78.18     17.38 o 
   9   0  10       70.19       68.52     17.47 o 
  -6   1  10       22.04        8.67     15.01 o 
  -5   1  10      112.61      108.10     19.49 o 
  -4   1  10       44.73       62.47     14.21 o 
  -3   1  10      399.06      386.78     23.62 o 
  -2   1  10      459.95      456.11     16.11 o 
  -1   1  10     2131.11     2187.48     38.38 o 
   0   1  10      938.87      975.76     23.13 o 
   1   1  10      211.86      205.44     11.27 o 
   2   1  10        9.39        9.28      8.16 o 
   3   1  10      315.21      354.65     21.76 o 
   4   1  10      234.49      195.37     17.89 o 
   5   1  10      111.30       94.02     13.86 o 
   6   1  10      100.63      116.87     16.51 o 
   7   1  10      372.61      385.82     24.99 o 
   8   1  10      893.22      837.37     37.15 o 
   9   1  10      520.85      537.47     22.31 o 
  10   1  10      270.69      314.71     27.92 o 
  -6   2  10        4.75       15.59     14.24 o 
  -5   2  10        6.80        3.55     12.74 o 
  -4   2  10        0.06      -10.72      9.54 o 
  -3   2  10       25.18       12.22     10.88 o 
  -2   2  10      408.15      360.15     22.02 o 
  -1   2  10      739.47      692.16     21.17 o 
   0   2  10      768.19      764.24     20.40 o 
   1   2  10      871.91      897.69     31.75 o 
   2   2  10     1714.62     1706.01     46.72 o 
   3   2  10      225.37      241.97     18.56 o 
   4   2  10     1731.56     1707.26     48.80 o 
   5   2  10      343.74      346.07     22.47 o 
   6   2  10       25.37       -0.86     10.50 o 
   7   2  10        3.89        5.70     10.34 o 
   8   2  10      105.37       75.94     17.51 o 
   9   2  10       99.92      107.19     14.37 o 
  10   2  10      118.99      118.72     32.64 o 
  -6   3  10      117.32      132.65     23.94 o 
  -5   3  10      354.65      363.90     27.39 o 
  -4   3  10        1.55       -5.02     10.43 o 
  -3   3  10      375.55      350.14     24.58 o 
  -2   3  10      694.93      675.06     31.30 o 
  -1   3  10      239.85      252.88     12.62 o 
   0   3  10        1.72        4.40      6.16 o 
   1   3  10      245.16      212.78     16.67 o 
   2   3  10      512.02      507.43     24.39 o 
   3   3  10      259.06      277.04     19.62 o 
   4   3  10      240.05      233.90     18.34 o 
   5   3  10      178.87      207.05     20.19 o 
   6   3  10      478.41      546.37     29.15 o 
   7   3  10       92.23      127.53     18.82 o 
   8   3  10      612.90      601.07     32.90 o 
   9   3  10      399.74      377.24     28.32 o 
  10   3  10      102.10       93.17     15.43 o 
  -6   4  10        0.08       -7.78     12.86 o 
  -5   4  10       15.71       -3.97     12.74 o 
  -4   4  10      115.65       79.69     16.90 o 
  -3   4  10      213.93      240.94     23.81 o 
  -2   4  10      780.34      797.50     35.27 o 
  -1   4  10      425.23      412.41     25.25 o 
   0   4  10     1006.72     1117.32     26.32 o 
   1   4  10     1305.18     1347.74     40.39 o 
   2   4  10      438.17      394.52     22.72 o 
   3   4  10       57.40       61.35     13.50 o 
   4   4  10      430.96      440.80     25.60 o 
   5   4  10       43.88       43.30     12.67 o 
   6   4  10       21.72       10.14     12.10 o 
   7   4  10       58.20       31.75     13.06 o 
   8   4  10       36.99       25.44     15.36 o 
   9   4  10      293.69      327.32     26.47 o 
  10   4  10      104.33      105.99     21.54 o 
  -6   5  10       59.12       85.54     20.03 o 
  -5   5  10       79.93       71.01     18.69 o 
  -4   5  10        1.50       -3.58     11.17 o 
  -3   5  10      304.18      272.02     22.66 o 
  -2   5  10       40.02       31.84     13.38 o 
  -1   5  10       36.35       26.91     12.83 o 
   0   5  10        9.94       -0.33      6.84 o 
   1   5  10      409.60      425.60     23.39 o 
   2   5  10      278.28      278.00     21.06 o 
   3   5  10      408.50      388.60     24.26 o 
   4   5  10      395.76      409.37     25.70 o 
   5   5  10      573.63      644.05     32.39 o 
   6   5  10       87.10      100.30     18.21 o 
   7   5  10      183.41      190.93     22.82 o 
   8   5  10      485.25      491.94     31.23 o 
   9   5  10        0.48      -11.10     14.91 o 
  -5   6  10      411.48      380.63     30.43 o 
  -4   6  10      307.12      307.99     25.95 o 
  -3   6  10      297.42      310.04     25.54 o 
  -2   6  10      353.75      407.16     27.55 o 
  -1   6  10       61.69       76.13     16.29 o 
   0   6  10      309.98      305.81     15.48 o 
   1   6  10      308.35      288.82     21.15 o 
   2   6  10      159.54      172.04     19.43 o 
   3   6  10      366.88      337.43     23.97 o 
   4   6  10       12.55       -4.80     10.46 o 
   5   6  10      604.75      569.48     31.65 o 
   6   6  10       68.12       64.20     16.99 o 
   7   6  10       44.56       25.44     14.85 o 
   8   6  10       80.11      105.19     20.58 o 
   9   6  10       52.00       63.11     20.64 o 
  -4   7  10       37.90       38.88     17.03 o 
  -3   7  10        0.16      -14.63     12.16 o 
  -2   7  10        3.48       15.30     13.47 o 
  -1   7  10        2.95        6.21     13.06 o 
   0   7  10      159.71      213.87     23.81 o 
   1   7  10      412.30      433.57     25.31 o 
   2   7  10      239.43      224.75     20.93 o 
   3   7  10      218.78      229.42     22.85 o 
   4   7  10      149.53       90.66     17.09 o 
   5   7  10      209.38      153.48     21.99 o 
   6   7  10       29.00        1.70     14.47 o 
   7   7  10       33.81       18.66     17.63 o 
   8   7  10        3.50      -10.59     16.32 o 
  -4   8  10       51.10       43.36     18.98 o 
  -3   8  10      164.41      149.19     24.29 o 
  -2   8  10       47.96       46.72     16.55 o 
  -1   8  10        6.11        3.78     14.02 o 
   0   8  10        7.61        2.88     11.74 o 
   1   8  10       25.55       22.05     13.50 o 
   2   8  10       26.02        1.47     13.09 o 
   3   8  10       50.91       55.78     15.97 o 
   4   8  10      156.45      160.91     21.99 o 
   5   8  10       57.44       50.85     18.11 o 
   6   8  10       13.16       10.40     15.81 o 
   7   8  10       74.17       57.99     21.54 o 
  -2   9  10        8.61        4.38     15.46 o 
  -1   9  10      118.63      138.19     22.72 o 
   0   9  10      216.47      190.35     23.23 o 
   2   9  10       18.98       24.39     15.94 o 
   3   9  10        1.60        3.33     14.72 o 
   4   9  10        1.71       -4.83     14.27 o 
   5   9  10       72.88       40.99     19.27 o 
   6   9  10       35.49       18.05     18.31 o 
   0  10  10        8.25        1.76     14.56 o 
   2  10  10      161.33      193.65     24.80 o 
   3  10  10      156.37      151.34     23.71 o 
   4  10  10       83.92      106.66     21.92 o 
  -1  -7  11       94.03      126.70     22.50 o 
   0  -7  11       61.92       71.27     19.04 o 
   1  -7  11        2.04      -11.07     14.05 o 
   2  -7  11        1.34      -10.46     14.53 o 
   3  -7  11       64.14       74.32     15.10 o 
   4  -7  11      256.55      258.27     21.02 o 
  -2  -6  11       10.10       -9.63     14.11 o 
  -1  -6  11       78.73       70.66     18.88 o 
   0  -6  11       62.90       75.49     18.91 o 
   1  -6  11        0.23      -18.39     12.26 o 
   2  -6  11        0.69      -15.91     13.12 o 
   3  -6  11        9.50       12.29     14.63 o 
   4  -6  11      360.48      386.90     21.48 o 
   5  -6  11      325.85      410.11     22.89 o 
   6  -6  11       52.38       38.80     13.17 o 
  -3  -5  11       84.16      104.81     20.03 o 
  -2  -5  11       54.28       60.93     15.65 o 
  -1  -5  11       57.00       87.08     17.03 o 
   0  -5  11       42.18       37.51     15.94 o 
   1  -5  11      159.06      152.59     21.76 o 
   2  -5  11       24.95       49.16     16.74 o 
   3  -5  11        0.26       -9.70     12.13 o 
   4  -5  11        0.44      -11.89      8.99 o 
   5  -5  11       38.85       29.19     15.71 o 
   6  -5  11       19.83        6.52     10.96 o 
   7  -5  11       17.58       14.81     12.46 o 
  -4  -4  11        1.46        8.93     13.76 o 
  -3  -4  11       32.49       22.43     13.34 o 
  -2  -4  11        6.12        0.35     11.01 o 
  -1  -4  11       38.39       33.60     14.02 o 
   0  -4  11      534.06      503.72     29.28 o 
   1  -4  11      510.69      519.62     30.82 o 
   2  -4  11       88.90       91.53     17.31 o 
   3  -4  11       61.93       44.68     14.21 o 
   4  -4  11       64.30       65.38     15.39 o 
   5  -4  11       11.75       20.66     10.76 o 
   6  -4  11      131.71      133.88     15.65 o 
   7  -4  11      196.85      206.41     21.39 o 
   8  -4  11       48.32       34.08     12.43 o 
  -3  -3  11      233.78      232.98     21.25 o 
  -2  -3  11        8.04       15.27     11.78 o 
  -1  -3  11        4.50       -1.54     10.14 o 
   0  -3  11        5.68       -8.00      9.98 o 
   1  -3  11        0.28       -3.33      9.92 o 
   2  -3  11       35.47       22.43     11.68 o 
   3  -3  11      535.03      445.89     27.23 o 
   4  -3  11       10.77       17.06     11.36 o 
   5  -3  11      525.35      526.37     21.78 o 
   6  -3  11      393.67      395.08     19.70 o 
   7  -3  11      300.27      319.59     18.78 o 
   8  -3  11      347.56      317.78     19.65 o 
  -5  -2  11       16.28        8.03     14.98 o 
  -4  -2  11       15.44       10.05     13.06 o 
  -3  -2  11       50.64       51.26     13.73 o 
  -2  -2  11      273.63      274.39     23.92 o 
  -1  -2  11      588.66      531.78     28.16 o 
   0  -2  11      948.93      987.01     38.08 o 
   1  -2  11      519.12      483.01     26.40 o 
   2  -2  11      230.87      252.69     20.32 o 
   3  -2  11        4.63        8.74      9.70 o 
   4  -2  11        8.30       -9.47     10.50 o 
   5  -2  11        2.51      -12.38     10.40 o 
   6  -2  11        1.20       -3.59      8.45 o 
   7  -2  11       27.27       16.21     13.76 o 
   8  -2  11       12.44       16.66     23.04 o 
   9  -2  11       99.03      117.39     16.14 o 
  -6  -1  11       90.41       61.73     18.72 o 
  -5  -1  11      225.39      287.80     28.51 o 
  -4  -1  11      113.35      116.87     18.66 o 
  -3  -1  11      291.81      284.47     22.66 o 
  -2  -1  11       17.64       22.16      7.47 o 
  -1  -1  11       76.81       59.59      8.75 o 
   0  -1  11      183.52      174.47     11.98 o 
   1  -1  11       26.91       17.98      6.52 o 
   2  -1  11        1.48       -6.02      5.27 o 
   3  -1  11        2.45      -10.34      9.22 o 
   4  -1  11     1654.35     1650.48     51.24 o 
   5  -1  11      965.24      941.73     38.08 o 
   6  -1  11      941.81      876.73     36.83 o 
   7  -1  11      531.14      519.04     30.18 o 
   8  -1  11      307.71      297.86     24.15 o 
   9  -1  11       69.04       85.27     14.08 o 
  -6   0  11       17.12       34.91     17.83 o 
  -5   0  11       61.98       53.57     17.60 o 
  -4   0  11      255.11      283.38     23.33 o 
  -3   0  11      491.73      470.18     26.85 o 
  -2   0  11      750.28      739.72     21.67 o 
  -1   0  11     1035.51     1062.05     25.89 o 
   0   0  11      975.63      982.88     24.27 o 
   1   0  11      124.47      120.91     10.68 o 
   2   0  11       11.46        2.51      5.75 o 
   3   0  11      130.01      115.37     15.59 o 
   4   0  11        1.70        1.63     10.75 o 
   5   0  11       71.75       78.50     14.72 o 
   6   0  11       18.62       22.66     13.06 o 
   7   0  11        0.84      -10.78     11.65 o 
   8   0  11       57.16       52.74     16.13 o 
   9   0  11      258.85      232.50     26.08 o 
  -6   1  11      122.79      123.34     23.81 o 
  -5   1  11      167.28      156.27     22.88 o 
  -4   1  11       48.41       58.15     15.78 o 
  -3   1  11       24.91        4.67     10.37 o 
  -2   1  11      183.55      198.37     15.33 o 
  -1   1  11       59.24       69.30     20.43 o 
   0   1  11      524.73      532.72     17.81 o 
   1   1  11      221.28      206.81     15.70 o 
   2   1  11      977.31     1004.10     36.10 o 
   3   1  11      757.21      768.85     32.32 o 
   4   1  11     2084.19     2050.16     56.87 o 
   5   1  11      563.56      550.47     28.83 o 
   6   1  11      269.98      259.83     20.96 o 
   7   1  11       55.68       55.97     15.59 o 
   8   1  11      140.33      154.51     21.41 o 
   9   1  11       41.76       24.10     15.68 o 
  10   1  11       22.88       40.29     17.79 o 
  -6   2  11      100.87      110.70     23.71 o 
  -5   2  11      214.68      218.45     26.37 o 
  -4   2  11      107.26       82.37     18.69 o 
  -3   2  11      169.86      162.80     20.55 o 
  -2   2  11      990.83      992.36     38.05 o 
  -1   2  11      956.29      967.91     24.52 o 
   0   2  11      270.19      298.98     14.18 o 
   1   2  11        3.36       -4.35      5.58 o 
   2   2  11       57.64       70.72     13.66 o 
   3   2  11        2.42        3.97      9.89 o 
   4   2  11       39.74       40.67     13.22 o 
   5   2  11      107.48      107.69     17.03 o 
   6   2  11       30.53       33.83     12.10 o 
   7   2  11       68.80       72.93     16.10 o 
   8   2  11      457.99      407.58     28.19 o 
   9   2  11      459.28      430.14     30.02 o 
  10   2  11       78.85       63.84     19.14 o 
  -6   3  11       13.60      -16.83     15.01 o 
  -5   3  11        1.53      -10.91     13.18 o 
  -4   3  11        4.79        0.77     11.46 o 
  -3   3  11       61.35       43.04     14.75 o 
  -2   3  11      442.10      456.29     26.66 o 
  -1   3  11      470.88      522.80     18.11 o 
   0   3  11      710.93      756.99     21.76 o 
   1   3  11      135.83      145.07     11.89 o 
   2   3  11      547.13      572.68     27.14 o 
   3   3  11      565.77      559.18     27.49 o 
   4   3  11     1237.13     1167.89     41.25 o 
   5   3  11       26.55       17.38     11.10 o 
   6   3  11        7.03        6.88     11.81 o 
   7   3  11       54.82       32.74     14.69 o 
   8   3  11       92.91       81.29     18.82 o 
   9   3  11      238.03      250.10     27.39 o 
  -5   4  11       93.51      142.63     22.18 o 
  -4   4  11       32.16       17.67     13.63 o 
  -3   4  11      274.95      288.24     23.78 o 
  -2   4  11      261.61      267.54     22.02 o 
  -1   4  11      184.59      172.36     20.74 o 
   0   4  11      474.50      474.13     28.48 o 
   1   4  11       37.40       43.33     12.22 o 
   2   4  11       19.16       16.03     11.68 o 
   3   4  11       62.76       36.51     13.06 o 
   4   4  11      658.00      615.31     30.82 o 
   5   4  11      479.97      512.52     29.03 o 
   6   4  11        4.36        9.95     11.23 o 
   7   4  11      138.04      116.30     19.04 o 
   8   4  11      361.79      400.44     29.83 o 
   9   4  11      102.91      100.74     20.83 o 
  -5   5  11       17.01       19.62     14.82 o 
  -4   5  11        1.12       -3.71     12.10 o 
  -3   5  11       76.35       59.17     16.90 o 
  -2   5  11      237.16      267.35     24.29 o 
  -1   5  11      392.07      412.32     27.43 o 
   0   5  11      585.60      580.74     20.43 o 
   1   5  11      338.45      331.58     21.95 o 
   2   5  11       27.41       21.92     12.19 o 
   3   5  11        9.35       15.49     11.62 o 
   4   5  11       18.60      -13.06     12.54 o 
   5   5  11      337.15      356.82     26.56 o 
   6   5  11        8.09        1.31     12.00 o 
   7   5  11       19.57        9.25     13.54 o 
   8   5  11       92.17      104.39     21.89 o 
   9   5  11      321.16      325.53     28.23 o 
  -4   6  11        0.10       -4.99     14.88 o 
  -3   6  11       87.36       87.05     19.94 o 
  -2   6  11       15.86       15.68     13.44 o 
  -1   6  11       20.98        9.89     13.22 o 
   0   6  11      178.90      158.80     21.73 o 
   1   6  11      223.41      226.58     19.87 o 
   2   6  11       36.13       39.65     14.24 o 
   3   6  11       36.76        4.77     12.67 o 
   4   6  11       50.09       58.15     15.55 o 
   5   6  11       28.50       40.99     15.27 o 
   6   6  11      133.33      173.74     23.52 o 
   7   6  11      314.82      284.92     26.21 o 
   8   6  11       98.02       91.27     21.95 o 
  -4   7  11       43.10       31.59     18.69 o 
  -3   7  11      144.02      148.81     24.51 o 
  -2   7  11       68.12       77.77     20.80 o 
  -1   7  11       95.98      112.46     20.13 o 
   0   7  11        2.12       -3.78     12.70 o 
   1   7  11        0.44       -1.82     12.03 o 
   2   7  11        9.94        9.47     12.86 o 
   3   7  11       13.17       -6.72     12.86 o 
   4   7  11      195.28      201.55     22.15 o 
   5   7  11      129.34      135.40     21.44 o 
   6   7  11       85.00       75.97     18.34 o 
   7   7  11      188.88      183.72     27.07 o 
   8   7  11      117.18      155.37     26.15 o 
  -3   8  11        0.35        2.34     16.32 o 
  -2   8  11      107.23      112.55     23.11 o 
  -1   8  11       70.58       84.87     18.85 o 
   0   8  11       88.77       84.71     19.17 o 
   2   8  11       88.27       90.66     18.24 o 
   3   8  11       15.36       33.22     15.62 o 
   4   8  11       26.93       49.28     17.86 o 
   5   8  11       20.92       23.78     17.22 o 
   6   8  11        5.64      -11.68     16.13 o 
   7   8  11       21.74        0.13     18.27 o 
  -1   9  11        0.56        0.70     13.76 o 
   0   9  11       26.85       25.67     16.48 o 
   2   9  11      155.56      156.62     22.50 o 
   3   9  11       96.23       82.31     19.91 o 
   4   9  11       71.26       47.59     19.39 o 
   5   9  11      187.50      213.55     27.07 o 
   6   9  11      105.25      130.28     23.39 o 
   1  10  11       69.08       66.50     19.36 o 
   3  10  11        0.72      -15.20     15.20 o 
  -1  -6  12       74.89       83.08     20.58 o 
   0  -6  12       69.21       69.16     20.07 o 
   1  -6  12       21.00       19.52     17.51 o 
   2  -6  12       19.56        7.62     16.35 o 
   3  -6  12        4.83       17.03     16.13 o 
   4  -6  12      239.46      302.07     31.11 o 
   5  -6  12       72.99       61.37     14.20 o 
  -2  -5  12       19.20       -1.57     12.51 o 
  -1  -5  12        0.02       -0.26     12.10 o 
   0  -5  12       12.74       -2.88     13.95 o 
   1  -5  12        5.64        2.53     13.38 o 
   2  -5  12      143.11      159.82     23.14 o 
   3  -5  12       35.50       39.39     16.35 o 
   4  -5  12      445.51      445.02     30.85 o 
   5  -5  12      533.07      503.46     23.54 o 
   6  -5  12      129.52      148.58     24.75 o 
  -3  -4  12      102.08      110.89     20.32 o 
  -2  -4  12       72.15       60.07     16.77 o 
  -1  -4  12       84.56       82.82     18.63 o 
   0  -4  12       86.21       96.45     18.24 o 
   1  -4  12       16.46        7.65     11.39 o 
   2  -4  12        1.33      -11.74     10.02 o 
   3  -4  12       44.70       29.41     15.23 o 
   4  -4  12        2.69       18.37     14.18 o 
   5  -4  12      171.40      184.59     24.42 o 
   6  -4  12      172.55      182.58     17.56 o 
   7  -4  12      145.73      124.62     16.13 o 
  -3  -3  12       14.72        0.83     12.54 o 
  -2  -3  12       63.96       54.05     16.13 o 
  -1  -3  12       13.04       -4.58     11.26 o 
   0  -3  12      197.74      235.18     22.85 o 
   1  -3  12      621.94      653.04     32.71 o 
   2  -3  12      264.76      278.90     23.01 o 
   3  -3  12       87.24      104.01     18.47 o 
   4  -3  12     1145.03     1276.25     48.71 o 
   5  -3  12      304.05      283.92     26.98 o 
   6  -3  12      101.62       98.50     18.15 o 
   7  -3  12      108.07       97.40     29.06 o 
   8  -3  12       31.98       16.21     12.13 o 
  -4  -2  12      284.65      312.57     26.11 o 
  -2  -2  12       61.23       64.16     14.50 o 
  -1  -2  12        3.94       -0.03     10.56 o 
   0  -2  12       53.55       43.40     13.57 o 
   1  -2  12        4.77        7.81     10.37 o 
   2  -2  12       25.47       18.59     12.64 o 
   3  -2  12       11.22        7.26     11.55 o 
   4  -2  12       22.26       19.43     13.15 o 
   5  -2  12      235.48      262.83     24.80 o 
   6  -2  12      384.44      362.65     26.18 o 
   7  -2  12      262.98      286.93     25.19 o 
   8  -2  12      230.01      238.99     26.08 o 
  -5  -1  12       55.76       43.33     17.41 o 
  -4  -1  12      197.48      272.05     28.00 o 
  -3  -1  12       96.32       81.00     17.15 o 
  -2  -1  12       69.65       85.69     24.32 o 
  -1  -1  12      197.24      189.05     13.64 o 
   0  -1  12     1530.04     1491.13     32.25 o 
   1  -1  12      332.46      293.56     22.50 o 
   2  -1  12      334.36      313.53     23.07 o 
   3  -1  12      423.08      476.03     28.07 o 
   4  -1  12      263.62      253.49     23.59 o 
   5  -1  12       17.24        0.19     10.43 o 
   6  -1  12       91.86       72.20     15.71 o 
   7  -1  12        0.43      -12.54      9.98 o 
   8  -1  12       12.24       25.99     15.39 o 
   9  -1  12       80.28       57.38     19.11 o 
  -5   0  12      207.97      170.00     25.44 o 
  -4   0  12       48.38       34.31     16.19 o 
  -3   0  12      103.50       98.31     17.99 o 
  -2   0  12        1.02       -9.97      6.85 o 
  -1   0  12       69.78       59.54      9.89 o 
   0   0  12        0.30       -1.35     10.53 o 
   1   0  12       70.74       76.12     12.53 o 
   2   0  12      149.32      127.66     12.85 o 
   3   0  12      397.31      326.07     23.39 o 
   4   0  12       27.90       40.10     13.06 o 
   5   0  12     1275.59     1213.20     44.00 o 
   6   0  12      349.97      317.49     23.87 o 
   7   0  12      109.04      110.25     18.88 o 
   8   0  12      306.39      282.64     27.87 o 
   9   0  12       67.42       48.64     17.63 o 
  -5   1  12      107.54       95.27     21.47 o 
  -4   1  12      346.66      332.92     25.19 o 
  -3   1  12      274.62      273.08     23.14 o 
  -2   1  12      632.68      592.43     29.76 o 
  -1   1  12      751.34      715.48     21.91 o 
   0   1  12      429.71      456.24     17.42 o 
   1   1  12      160.80      163.79     12.43 o 
   2   1  12      226.77      206.15     12.75 o 
   3   1  12      243.63      226.86     21.92 o 
   4   1  12       46.33       39.52     13.95 o 
   5   1  12      259.64      243.67     21.38 o 
   6   1  12      220.64      254.71     23.17 o 
   7   1  12      111.69      113.29     19.87 o 
   8   1  12       24.74       40.07     15.55 o 
   9   1  12      430.10      465.60     32.16 o 
  -5   2  12       66.21       77.57     19.01 o 
  -4   2  12        9.53        8.83     12.99 o 
  -3   2  12        4.49        2.21     12.10 o 
  -2   2  12       22.88        3.30     11.26 o 
  -1   2  12       16.79       13.63      8.22 o 
   0   2  12       21.02       31.92      8.26 o 
   1   2  12      389.18      413.56     27.67 o 
   2   2  12        8.82      -12.19     10.08 o 
   3   2  12       27.47       12.19     12.32 o 
   4   2  12     1710.40     1690.55     52.29 o 
   5   2  12      238.20      253.20     21.09 o 
   6   2  12        1.27       -1.98     11.33 o 
   7   2  12      183.64      152.01     20.51 o 
   8   2  12       36.73       16.48     14.95 o 
   9   2  12       83.99       68.61     19.49 o 
  -5   3  12      223.13      232.08     27.14 o 
  -4   3  12      121.09      127.59     21.44 o 
  -3   3  12      348.70      340.25     26.66 o 
  -2   3  12      538.66      567.91     31.20 o 
  -1   3  12      337.33      317.30     23.33 o 
   0   3  12      110.87      109.10     11.26 o 
   1   3  12      238.77      237.61     15.14 o 
   2   3  12     2048.04     2115.67     57.73 o 
   3   3  12      647.12      667.31     30.82 o 
   4   3  12        8.03        1.25     11.39 o 
   5   3  12      440.85      461.86     27.20 o 
   6   3  12       13.02       25.57     14.18 o 
   7   3  12       48.34       71.01     16.67 o 
   8   3  12      403.34      406.75     30.02 o 
   9   3  12      366.28      382.04     30.11 o 
  -5   4  12       19.25        7.62     14.63 o 
  -4   4  12        3.43       -6.66     13.70 o 
  -3   4  12      119.90      101.74     19.62 o 
  -2   4  12      290.29      279.67     23.49 o 
  -1   4  12      148.36      179.88     21.89 o 
   0   4  12      240.50      257.04     14.69 o 
   1   4  12        7.01        2.37      7.47 o 
   2   4  12       69.28       65.86     15.20 o 
   3   4  12      584.19      622.60     31.11 o 
   4   4  12      966.44     1065.61     41.25 o 
   5   4  12       30.83       35.75     13.89 o 
   6   4  12        8.91        3.87     11.39 o 
   7   4  12       27.58       15.36     14.63 o 
   8   4  12      369.06      320.82     27.04 o 
   9   4  12      253.71      240.88     28.51 o 
  -4   5  12        7.05       -3.04     15.33 o 
  -3   5  12       45.68       53.22     16.67 o 
  -2   5  12        0.20      -16.77     11.87 o 
  -1   5  12       15.10       19.30     15.27 o 
   0   5  12       27.02       16.96     12.83 o 
   1   5  12      364.35      373.88     17.62 o 
   2   5  12      311.16      353.43     24.58 o 
   3   5  12       16.56       18.72     12.00 o 
   4   5  12      662.77      710.23     35.36 o 
   5   5  12      534.82      581.58     31.97 o 
   6   5  12        6.00       24.35     15.78 o 
   7   5  12      143.20      158.12     22.95 o 
   8   5  12      259.18      280.05     30.37 o 
  -4   6  12       55.15       66.08     20.19 o 
  -3   6  12      106.81      139.15     24.58 o 
  -2   6  12       63.41       93.38     21.19 o 
  -1   6  12      278.19      320.47     26.98 o 
   0   6  12      231.64      272.72     26.82 o 
   1   6  12       16.82       11.46     12.86 o 
   2   6  12       73.98       86.21     17.35 o 
   3   6  12       91.51       69.32     16.35 o 
   4   6  12       40.26       45.12     14.69 o 
   5   6  12       95.00       87.05     19.78 o 
   6   6  12      110.02       69.35     18.66 o 
   7   6  12      347.09      341.27     29.03 o 
   8   6  12      303.51      346.78     31.62 o 
  -3   7  12        5.71      -13.34     14.91 o 
  -2   7  12       23.56       14.59     15.59 o 
  -1   7  12        2.60      -18.72     12.48 o 
   0   7  12      193.08      205.68     25.15 o 
   2   7  12      152.67      201.87     23.55 o 
   3   7  12       99.54      104.55     20.10 o 
   4   7  12      387.44      346.97     26.24 o 
   5   7  12       35.91       39.33     17.54 o 
   6   7  12       23.50       37.35     19.01 o 
   7   7  12      115.08      100.71     23.81 o 
  -2   8  12       78.02       47.78     20.90 o 
  -1   8  12       39.71       32.80     16.87 o 
   0   8  12        4.07       -8.74     12.42 o 
   1   8  12        9.07        4.48     13.82 o 
   2   8  12       58.50       87.97     20.48 o 
   3   8  12       66.26       55.30     18.56 o 
   4   8  12       20.07       -0.48     15.36 o 
   5   8  12      214.86      243.44     27.36 o 
   6   8  12      224.40      250.48     29.28 o 
   0   9  12      204.64      217.71     28.19 o 
   1   9  12       84.15      104.87     20.90 o 
   3   9  12        4.73       -7.23     15.27 o 
   4   9  12       68.48       91.05     20.67 o 
   5   9  12        2.58       14.63     17.38 o 
  -1  -5  13       64.42      106.54     21.86 o 
   0  -5  13      146.53      147.72     23.97 o 
   1  -5  13       63.14       59.49     19.04 o 
   2  -5  13       47.24       41.95     18.72 o 
   3  -5  13       43.16       40.10     18.50 o 
   4  -5  13       63.26       58.50     19.33 o 
   5  -5  13        0.11        6.69     15.11 o 
  -2  -4  13        0.91       -3.20     12.67 o 
  -1  -4  13        3.26        1.95     12.54 o 
   0  -4  13       34.48       27.68     15.43 o 
   1  -4  13      123.29      155.21     23.07 o 
   2  -4  13      372.51      361.91     28.77 o 
   3  -4  13      236.98      255.67     27.71 o 
   4  -4  13      464.01      462.53     32.77 o 
   5  -4  13      315.26      337.78     29.41 o 
   6  -4  13      107.76       89.61     20.26 o 
  -2  -3  13       76.27       78.76     17.57 o 
  -1  -3  13      161.09      153.03     20.23 o 
   0  -3  13      179.37      160.59     22.05 o 
   1  -3  13        2.03       -1.86     10.02 o 
   2  -3  13       48.50       35.81     14.53 o 
   3  -3  13       29.24       16.16     14.50 o 
   4  -3  13       35.29       44.64     16.80 o 
   5  -3  13       33.96       54.50     16.29 o 
   6  -3  13      180.04      243.73     28.07 o 
   7  -3  13      343.41      342.23     29.47 o 
  -2  -2  13       44.86       31.07     14.34 o 
  -1  -2  13        4.39       -6.53     10.98 o 
   0  -2  13      113.60      150.73     19.84 o 
   1  -2  13      241.12      229.71     23.81 o 
   2  -2  13      221.09      231.86     21.54 o 
   3  -2  13      237.27      259.83     23.94 o 
   4  -2  13      617.81      586.54     32.67 o 
   5  -2  13       70.76       74.76     18.40 o 
   6  -2  13       34.63       33.86     16.48 o 
   7  -2  13       33.79       24.26     16.87 o 
   8  -2  13        0.36      -10.53     12.54 o 
  -4  -1  13      155.14      138.86     22.85 o 
  -3  -1  13       92.77       68.29     18.53 o 
  -2  -1  13      114.89      115.51     12.79 o 
  -1  -1  13       24.79        9.15     12.22 o 
   0  -1  13        2.95        4.26     10.88 o 
   1  -1  13        9.11        4.51     11.10 o 
   2  -1  13        0.42      -10.14     10.40 o 
   3  -1  13       58.27       60.36     15.84 o 
   4  -1  13       44.00       41.57     15.84 o 
   5  -1  13      679.06      641.84     33.47 o 
   6  -1  13      436.75      410.68     29.12 o 
   7  -1  13      362.21      348.25     27.14 o 
   8  -1  13      373.67      387.58     30.24 o 
  -4   0  13      162.81      160.49     23.39 o 
  -3   0  13       44.69       84.52     18.50 o 
  -2   0  13        7.93       -6.59     10.11 o 
  -1   0  13        8.09        4.89      7.71 o 
   0   0  13      363.55      358.31     16.39 o 
   1   0  13      252.85      257.05     14.21 o 
   2   0  13       63.13       76.64     10.78 o 
   3   0  13       85.62       66.21     15.59 o 
   4   0  13      125.21      140.01     18.98 o 
   5   0  13        3.04        2.08     12.38 o 
   6   0  13        0.26       -0.64     13.12 o 
   7   0  13       25.83       18.88     16.19 o 
   8   0  13       48.00       56.04     17.41 o 
  -4   1  13       71.68      113.32     21.31 o 
  -3   1  13       62.39       40.61     16.03 o 
  -2   1  13        0.42        7.26     11.58 o 
  -1   1  13      218.00      206.11     15.03 o 
   0   1  13      518.98      553.23     20.16 o 
   1   1  13      292.31      274.31     14.87 o 
   2   1  13      100.54       86.79     11.22 o 
   3   1  13        3.71      -13.89     10.43 o 
   4   1  13       54.40       43.27     15.36 o 
   5   1  13      627.34      611.21     32.29 o 
   6   1  13      214.37      233.58     25.38 o 
   7   1  13      391.65      393.66     29.86 o 
   8   1  13      134.84      109.22     22.34 o 
   9   1  13        2.47       -0.61     14.14 o 
  -4   2  13      200.84      214.19     25.51 o 
  -3   2  13       59.16       47.46     15.17 o 
  -2   2  13        3.31       16.83     12.29 o 
  -1   2  13       81.98       85.83     16.39 o 
   0   2  13        8.84       -6.34      7.25 o 
   1   2  13       13.96       11.90      8.20 o 
   2   2  13      156.38      162.68     13.72 o 
   3   2  13      290.82      239.54     22.18 o 
   4   2  13       60.36       41.51     14.43 o 
   5   2  13      438.20      373.37     26.91 o 
   6   2  13      248.01      262.71     24.83 o 
   7   2  13      316.40      291.22     26.59 o 
   8   2  13      232.46      272.40     27.78 o 
   9   2  13      201.27      195.73     27.14 o 
  -4   3  13       60.62       66.60     18.88 o 
  -3   3  13       25.12       29.51     15.75 o 
  -2   3  13      221.61      202.67     24.03 o 
  -1   3  13       61.81       83.59     17.51 o 
   0   3  13       76.02       82.10     10.84 o 
   1   3  13      211.10      250.93     16.84 o 
   2   3  13       85.47      141.23     18.66 o 
   3   3  13        4.70        3.55     11.84 o 
   4   3  13      408.65      406.88     26.50 o 
   5   3  13      107.61      161.93     21.92 o 
   6   3  13        2.25       -7.36     12.96 o 
   7   3  13       57.90       77.99     19.46 o 
   8   3  13        3.28       -6.88     15.87 o 
   9   3  13       11.16       18.11     18.24 o 
  -4   4  13       46.96       22.79     17.79 o 
  -3   4  13       50.40       28.29     15.33 o 
  -2   4  13      164.37      214.48     25.92 o 
  -1   4  13      190.20      186.93     23.55 o 
   0   4  13       33.42       39.33     14.72 o 
   1   4  13       11.13       -5.93      7.28 o 
   2   4  13      301.28      245.52     21.86 o 
   3   4  13     1234.23     1265.59     45.73 o 
   4   4  13      761.95      734.74     35.84 o 
   5   4  13      339.23      335.54     26.95 o 
   6   4  13      403.32      370.49     27.84 o 
   7   4  13      183.38      172.36     25.54 o 
   8   4  13      157.06      150.54     25.22 o 
  -3   5  13       86.70       65.73     19.46 o 
  -2   5  13      226.57      267.70     29.35 o 
  -1   5  13      122.77      113.93     22.18 o 
   0   5  13      373.45      389.63     27.59 o 
   1   5  13       13.71      -11.65      7.77 o 
   2   5  13       31.65       54.72     15.62 o 
   3   5  13      134.45      162.96     21.70 o 
   4   5  13      265.42      257.87     26.34 o 
   5   5  13        0.28       -3.97     14.34 o 
   6   5  13       10.24       23.55     16.61 o 
   7   5  13       18.29        9.98     15.68 o 
   8   5  13       94.33       89.99     20.71 o 
  -3   6  13       33.59       38.18     17.67 o 
  -2   6  13        1.79       -3.17     12.70 o 
  -1   6  13       31.30        8.64     13.63 o 
   0   6  13      162.10      185.48     24.35 o 
   1   6  13      370.27      373.59     27.52 o 
   2   6  13     1352.55     1414.08     49.48 o 
   3   6  13      377.59      446.91     28.39 o 
   4   6  13      237.40      267.92     27.52 o 
   5   6  13      300.54      310.71     28.96 o 
   6   6  13       45.77        6.27     17.09 o 
   7   6  13       32.61       39.11     18.08 o 
  -2   7  13      215.16      230.29     30.50 o 
  -1   7  13      113.82      115.78     24.45 o 
   0   7  13       24.60       46.28     17.63 o 
   1   7  13        2.43        9.06     14.40 o 
   2   7  13      145.79      154.79     22.91 o 
   3   7  13       50.11       16.64     15.87 o 
   4   7  13       77.79       55.59     18.63 o 
   5   7  13        3.61       -6.30     15.75 o 
   6   7  13       80.31       92.71     23.39 o 
   7   7  13      193.78      272.53     31.81 o 
  -1   8  13       51.71       58.79     22.24 o 
   0   8  13      177.96      152.04     24.51 o 
   1   8  13      283.70      331.13     32.26 o 
   3   8  13       14.19       20.23     17.31 o 
   4   8  13      219.73      212.94     27.52 o 
   5   8  13       20.10        1.28     17.73 o 
   0  -4  14      139.09      113.67     22.05 o 
   1  -4  14       50.84       60.90     19.59 o 
   2  -4  14       78.16       91.33     21.47 o 
   3  -4  14       32.98       44.61     18.24 o 
   4  -4  14        1.02      -16.51     15.49 o 
   5  -4  14       26.73        6.40     17.31 o 
  -2  -3  14        1.85       -6.62     12.99 o 
  -1  -3  14        4.24        3.52     13.50 o 
   0  -3  14       10.66        5.25     13.70 o 
   1  -3  14      234.95      290.07     27.78 o 
   2  -3  14      248.74      279.25     27.75 o 
   3  -3  14      241.75      256.63     28.13 o 
   4  -3  14      322.85      284.76     29.47 o 
   5  -3  14      243.56      303.89     30.79 o 
   6  -3  14       59.95       61.16     19.46 o 
  -2  -2  14       46.96       50.63     17.09 o 
  -1  -2  14       44.08       57.19     16.83 o 
   0  -2  14       46.58       61.89     16.03 o 
   1  -2  14       12.06        9.66     13.44 o 
   2  -2  14        7.51      -10.62     12.48 o 
   3  -2  14       50.44       40.80     15.33 o 
   4  -2  14        4.40       -3.04     14.24 o 
   5  -2  14      145.32      166.19     24.64 o 
   6  -2  14      349.88      349.40     29.51 o 
   7  -2  14      289.39      310.01     31.30 o 
  -1  -1  14       75.33       98.69     17.86 o 
   0  -1  14      118.25      112.94     19.17 o 
   1  -1  14      164.21      196.17     23.04 o 
   2  -1  14      211.10      240.46     24.90 o 
   3  -1  14      238.72      251.03     22.88 o 
   4  -1  14      339.31      348.95     28.03 o 
   5  -1  14      126.63      107.24     21.12 o 
   6  -1  14        0.32      -10.24     13.34 o 
   7  -1  14        0.02      -18.05     13.76 o 
  -3   0  14        3.01      -13.95     12.96 o 
  -2   0  14       43.78       22.63     14.53 o 
  -1   0  14        0.33      -10.14      6.76 o 
   0   0  14        3.00        4.74      7.90 o 
   1   0  14        6.94        8.51     12.42 o 
   2   0  14       69.16       69.80     16.39 o 
   3   0  14       30.58       16.74     13.34 o 
   4   0  14      236.86      265.62     26.37 o 
   5   0  14      939.95      882.81     40.23 o 
   6   0  14      536.85      517.12     32.77 o 
   7   0  14      282.99      260.21     26.98 o 
   8   0  14      182.50      172.56     26.08 o 
  -3   1  14        3.95       -4.19     13.38 o 
  -2   1  14        4.34      -11.49     10.98 o 
  -1   1  14        1.76        7.62     11.55 o 
   0   1  14      250.33      253.08     15.09 o 
   1   1  14      441.33      413.31     18.51 o 
   2   1  14       85.98      108.85     12.44 o 
   3   1  14        9.18       10.12      8.34 o 
   4   1  14        2.70       -4.38     12.45 o 
   5   1  14      167.78      163.02     21.83 o 
   6   1  14       77.47       56.00     18.82 o 
   7   1  14       22.15       -1.66     13.66 o 
   8   1  14       98.70       86.89     21.76 o 
  -3   2  14        6.01       -7.10     12.80 o 
  -2   2  14       11.36        7.87     13.79 o 
  -1   2  14       66.84       55.33     15.49 o 
   0   2  14      661.34      707.57     23.74 o 
   1   2  14      588.16      599.83     22.67 o 
   2   2  14      284.10      278.65     27.09 o 
   3   2  14       44.04       47.08     15.87 o 
   4   2  14      480.48      457.70     29.99 o 
   5   2  14      556.81      517.67     31.46 o 
   6   2  14      327.04      312.82     28.13 o 
   7   2  14      359.20      343.13     29.73 o 
   8   2  14       85.18       71.85     19.55 o 
  -3   3  14       34.89       18.69     14.82 o 
  -2   3  14        1.56        2.40     14.05 o 
  -1   3  14       13.16        6.98     11.97 o 
   0   3  14       39.09       38.25     10.59 o 
   1   3  14       14.37       13.06     15.52 o 
   2   3  14        6.50        5.06     12.70 o 
   3   3  14       17.37        7.10     14.02 o 
   4   3  14        0.85        7.14     14.11 o 
   5   3  14      194.77      218.74     25.54 o 
   6   3  14      155.18      177.87     23.39 o 
   7   3  14      192.11      202.89     25.28 o 
   8   3  14       90.30       77.38     21.25 o 
  -3   4  14       86.41       78.76     22.02 o 
  -2   4  14      274.78      281.27     28.90 o 
  -1   4  14      294.82      321.85     26.66 o 
   0   4  14      621.52      592.94     34.63 o 
   1   4  14      190.07      205.90     16.26 o 
   2   4  14      192.63      231.00     17.57 o 
   3   4  14       49.33       69.35     17.67 o 
   4   4  14      246.19      299.41     28.26 o 
   5   4  14      103.35      114.50     21.54 o 
   6   4  14      130.54      164.08     23.33 o 
   7   4  14       11.85       -5.06     13.70 o 
   8   4  14       15.63       15.68     16.42 o 
  -2   5  14        0.89       -1.54     14.30 o 
  -1   5  14       18.47       25.19     17.41 o 
   0   5  14       14.14       12.13     15.20 o 
   1   5  14       72.58       68.08     12.02 o 
   2   5  14       25.08       -6.02     14.47 o 
   3   5  14        2.14       -8.90     13.76 o 
   4   5  14      300.67      323.67     27.36 o 
   5   5  14      628.82      661.71     37.51 o 
   6   5  14      213.50      259.89     29.73 o 
   7   5  14      175.22      146.86     26.79 o 
  -2   6  14      284.80      336.79     29.70 o 
  -1   6  14      139.48      169.80     26.24 o 
   0   6  14      153.40      210.77     27.39 o 
   1   6  14       41.25       63.78     17.99 o 
   2   6  14        1.04      -12.90     13.54 o 
   3   6  14       63.41       67.04     19.07 o 
   4   6  14       72.93       70.79     19.75 o 
   5   6  14        4.03        4.03     17.22 o 
   6   6  14       34.91       28.74     19.27 o 
   7   6  14       46.76       32.13     20.35 o 
  -1   7  14        0.78      -12.32     16.61 o 
   0   7  14       31.44       38.08     17.03 o 
   1   7  14       43.43       40.80     18.31 o 
   2   7  14      109.77      143.47     23.75 o 
   3   7  14      509.38      538.47     33.92 o 
   4   7  14      317.68      341.98     32.26 o 
   5   7  14      243.20      288.79     31.27 o 
   6   7  14       71.18       53.99     21.95 o 
   1   8  14      129.79       87.53     21.95 o 
   3   8  14       15.02        6.40     17.28 o 
   4   8  14       25.16        1.25     17.19 o 
   0  -3  15       41.74       45.28     17.70 o 
   1  -3  15       31.94       31.84     17.86 o 
   2  -3  15        7.61        3.68     15.07 o 
   3  -3  15        1.63        3.84     14.40 o 
   4  -3  15        3.68        6.94     16.51 o 
   5  -3  15       12.00      -15.07     14.02 o 
  -1  -2  15        9.38        9.06     15.14 o 
   0  -2  15       45.55       52.36     16.77 o 
   1  -2  15       92.42       79.46     19.91 o 
   2  -2  15      411.14      434.33     30.43 o 
   3  -2  15      411.58      462.43     32.67 o 
   4  -2  15      170.88      153.58     24.67 o 
   5  -2  15       91.58       86.02     21.51 o 
   6  -2  15       20.70       37.19     18.63 o 
  -1  -1  15      105.30      114.47     19.62 o 
   0  -1  15        8.87      -16.13     10.75 o 
   1  -1  15       16.84        6.46     12.19 o 
   2  -1  15      100.49       84.52     18.85 o 
   3  -1  15      243.39      285.11     27.68 o 
   4  -1  15      203.09      187.37     24.00 o 
   5  -1  15      179.12      240.43     28.42 o 
   6  -1  15      256.64      246.96     29.15 o 
  -2   0  15      141.96      134.86     21.86 o 
   0   0  15      318.70      345.40     27.30 o 
   1   0  15      142.64      150.06     21.38 o 
   2   0  15      254.54      269.91     24.77 o 
   3   0  15      111.72      122.95     21.57 o 
   4   0  15      247.47      278.61     27.14 o 
   5   0  15       78.82       61.03     19.17 o 
   6   0  15        8.22       -0.16     15.39 o 
   7   0  15        0.53       -3.84     16.90 o 
  -2   1  15       13.90      -14.79     13.60 o 
  -1   1  15      101.11       49.57     14.85 o 
   0   1  15       26.40       24.92     14.69 o 
   1   1  15       19.59       10.07      9.21 o 
   2   1  15      131.84      146.18     14.39 o 
   3   1  15      251.84      253.84     26.24 o 
   4   1  15      331.83      279.32     25.60 o 
   5   1  15      547.91      479.94     31.17 o 
   6   1  15      406.10      374.27     29.15 o 
   7   1  15      171.08      139.79     24.45 o 
  -2   2  15      105.09      107.53     21.63 o 
  -1   2  15       85.63       69.80     16.80 o 
   0   2  15      151.22      181.87     15.63 o 
   1   2  15      193.28      222.44     17.15 o 
   2   2  15      473.60      461.37     20.33 o 
   3   2  15       25.98       19.21      9.57 o 
   4   2  15       36.04       36.74     16.61 o 
   5   2  15       41.81        7.01     17.09 o 
   6   2  15       90.43      117.42     23.36 o 
   7   2  15      181.51      192.62     27.84 o 
  -2   3  15       18.41       -2.24     14.47 o 
  -1   3  15       13.51        4.38     13.86 o 
   0   3  15       81.10      106.47     20.03 o 
   1   3  15      211.17      250.67     35.65 o 
   2   3  15      172.21      197.82     16.76 o 
   3   3  15      275.44      276.66     25.54 o 
   4   3  15      313.01      342.17     28.71 o 
   5   3  15      387.31      399.16     29.86 o 
   6   3  15      228.86      217.49     27.91 o 
   7   3  15       42.01       50.08     21.25 o 
  -2   4  15       54.85       55.01     18.59 o 
  -1   4  15        1.51        2.56     14.63 o 
   0   4  15       86.95       66.98     18.88 o 
   1   4  15       27.44       28.44     10.44 o 
   2   4  15        2.60       -6.56      9.53 o 
   3   4  15       84.06       39.84     17.92 o 
   4   4  15       28.52        6.88     15.84 o 
   5   4  15      463.80      503.65     32.71 o 
   6   4  15      126.69      155.34     25.95 o 
   7   4  15      107.83       96.04     24.32 o 
  -1   5  15      173.10      178.32     28.10 o 
   0   5  15      207.46      218.58     27.14 o 
   1   5  15       67.19       90.66     21.47 o 
   2   5  15      105.33       98.59     14.25 o 
   3   5  15       96.96      116.55     22.15 o 
   4   5  15       99.61       93.86     21.79 o 
   5   5  15      188.06      219.63     28.23 o 
   6   5  15       21.79       26.85     17.35 o 
   0   6  15        4.80        5.98     15.55 o 
   1   6  15       82.59       87.17     20.83 o 
   2   6  15        3.95       -4.00      9.72 o 
   3   6  15       29.98       28.32     18.34 o 
   4   6  15      126.88      134.57     24.67 o 
   5   6  15      239.39      313.91     32.67 o 
   2   7  15       18.72       26.69     16.29 o 
   3   7  15        5.60      -23.28     15.52 o 
   4   7  15        0.99       -8.00     16.90 o 
   2  -2  16       35.46       41.31     18.24 o 
   3  -2  16       16.17       -0.38     16.32 o 
   0  -1  16       47.29       53.35     17.09 o 
   1  -1  16      151.72      142.47     22.43 o 
   2  -1  16      350.49      360.35     29.35 o 
   3  -1  16      282.15      294.55     29.09 o 
   4  -1  16      181.90      176.43     24.42 o 
   5  -1  16       50.67       46.18     19.71 o 
   0   0  16      123.23      121.61     21.86 o 
   1   0  16        2.09       -0.42     13.02 o 
   2   0  16      161.17      158.35     23.68 o 
   3   0  16      213.65      252.69     27.97 o 
   4   0  16       53.94       32.23     18.11 o 
   5   0  16      193.24      157.35     23.39 o 
   6   0  16       67.82       75.91     21.73 o 
   0   1  16      185.74      202.05     16.80 o 
   1   1  16      277.71      273.56     25.35 o 
   2   1  16      317.68      337.11     27.94 o 
   3   1  16       53.50       55.14     18.69 o 
   4   1  16        9.21       17.99     16.55 o 
   5   1  16        1.25      -20.88     13.92 o 
   6   1  16       56.12       74.28     20.93 o 
  -1   2  16        0.09        3.33     15.81 o 
   0   2  16       15.52        2.05     14.88 o 
   1   2  16      330.72      343.86     19.28 o 
   2   2  16      147.77      150.94     15.79 o 
   3   2  16      364.22      368.12     19.61 o 
   4   2  16      259.30      270.71     27.71 o 
   5   2  16      207.85      205.20     27.14 o 
   6   2  16      178.43      185.16     27.91 o 
   0   3  16      119.75      102.57     22.21 o 
   1   3  16       89.64      107.93     14.55 o 
   2   3  16       18.09        8.96     10.74 o 
   3   3  16        4.92       -0.34      9.07 o 
   4   3  16       26.38       -1.44     16.19 o 
   5   3  16       34.76       19.94     18.85 o 
   6   3  16      112.35      112.10     24.51 o 
   0   4  16       57.80       39.65     16.99 o 
   1   4  16      126.47      135.21     22.53 o 
   2   4  16      193.80      206.48     18.34 o 
   3   4  16      397.62      424.03     21.47 o 
   4   4  16       92.85       82.63     22.82 o 
   5   4  16      252.66      244.79     29.79 o 
   6   4  16       91.60      112.26     23.27 o 
   1   5  16        1.51      -13.54     12.83 o 
   2   5  16        2.57      -12.20      9.94 o 
   3   5  16       10.16       -7.36     16.51 o 
   4   5  16       53.55       47.04     20.45 o 
   5   5  16      156.58      199.53     28.93 o 
   3   1  17      116.06      130.95     22.98 o 
   2   2  17      121.86       95.11     21.44 o 
   3   2  17       34.83       48.20     18.05 o 
   4   2  17        0.50       -2.30     14.30 o 
   3   3  17      257.86      263.29     29.60 o 
                                                 
